# Supplementary material for: Identification of candidate genes of QTLs for seed weight in Brassica napus through comparative mapping among Arabidopsis and Brassica species
Source: BMC Genet. 2012 Dec 6;13:105. doi: 10.1186/1471-2156-13-105 (PMC3575274; doi:10.1186/1471-2156-13-105)
Supplement: Additional file 1 Table S1 — Genetic linkage groups of B. napus, SSR marker primer sequences, amplification copy numbers, amplicon position in B. rapa/B. oleracea and homologous colinear locus in Arabidopsis. [file 1471-2156-13-105-S1.xls]

## Sheet: Table S1
Table S1 Genetic linkage groups of B. napus, SSR marker primer sequences, amplification copy numbers, amplicon position in B. rapa/B. oleracea and homologous colinear locus in Arabidopsis
Linkage Group	Position	SSR marker primer sequence		Amplification in		Amplicon in B. rapa or B. oleracea		Homologous locus in Arabidiopsis		Amplicon in B. rapa or B. oleracea		Homologous locus in Arabidiopsis		Amplicon in B. rapa or B. oleracea		Homologous locus in Arabidiopsis
		Primer-F (5' to 3')	Primer-R (5' to 3')	B. rapa	B. oleracea	Chr	Locus	Gene Code	locus	Chr	Locus	Gene Code	locus	Chr	Locus	Gene Code	locus
SJ DH-A1
AP2	0
BoGMS562	4.4	CCTAACGAAGAAGACGAATAA	GTCGGAGAATCGGTGGTG	1	1					BoC01	1673626_319	AT4G35880	16993455_40
BrGMS116B	11.3	AGTGTATTGACTTGCCGGATCT	GAGGGAAAACGTCTGGTATCTG	1	1	BrA01	1810097_376	AT4G34412	16454228_67	BoC01	2305582_467	AT4G34412	16454228_67
CNU_SSR142	18.2	GACCTTCGGTTCAGGGTATGG	CTGAACGGTCAATTTGTTTGG	1	1	BrA01	1925996_136	AT1G19485	6750612_18	BoC01	2467952_152	AT4G13960	8065636_18
BoGMS661	21.4	ATTTGGATAGTGGATGGTG	GAAGACATTAGGGATTGTGAA	1	1	BrA01	2258787_107	AT4G33140	15981664_22	BoC01	2862686_148	AT4G33140	15981684_45
BrGMS30	21.9	TCATTGTCAGAACCAGGAGACA	GTGGAAAGTGGGAAAGATGAAG	1	1	BrA01	2178505_178	AT4G09012	5783658_17	BoC01	2752048_164	AT4G14060	8108169_17
CNU_SSR139	22.7	TCAAGCGCAACAAACATTGG	TGGTGTTAGGGTTTAAGGTTGTGG	1	1	BrA01	2132801_170	AT4G12740	7496865_18	BoC01	2712865_159	AT4G12740	7496865_18
BoGMS1181	29.3	GCGTCTCTATCTTTCCTTTC	ACCATAACAATAACCTCAGCA		1
BrGMS783	32.4	CCAGGCTAAGTGATGATTCC	AAACTAAGGAAGAAAGAAGCCC	1	1	BrA01	2889731_331	AT4G31720	15360379_26	BoC01	3686512_309	AT4G31720	15360379_26
BrGMS403A	33.3	CTCCTCCTCTCTTCTCATCCAC	CCATCTTAGGGAAACGCATTAG	1	1	BrA01	2951550_160	AT4G31550	15291463_37	BoC01	3808067_144	AT4G31550	15291463_37
BoGMS466	39.2	TCTCTCATCCTCTTCTTCTTC	GTGATTCTCCACCAGATACAG	1	1	BrA01	4921952_190	AT4G18465	10197239_85	BoC01	6517879_190	AT4G18465	10197239_85
BnEMS772	49.7	GATGGACAAGATATCGGAGA	GCAAAGCAAAGTGAGAAGAT	3	1	BrA01	7362723_445	AT4G23630	12318732_125	BoC01	10217903_452	AT4G23630	12318732_121
BrGMS110	51.9	ACCCACAACCAACAAAATCTTC	TTCTCCCCATCCTCTCATCTTA	1	1	BrA01	7684077_351	AT4G38401	17979888_24	BoC01	10808336_373	AT4G38401	17979888_24
BRAS078	55	ATTGGGTTCTGACCTTTTCTC	CTTTTCCTCATCGCTACCAC	1		BrA01	9413119_97
BrGMS682A	57.8	TACACCTACTTGTTTCCATCCA	AACGGGTATTTGCGTTGTT	1
NIAB_SSR091	64.4
CB10189	74.7	AGAAACATGACACCACCG	GTCCAACTGGTCCTACGTT	1	1	BrA01	10266201_153	AT4G28250	14000173_56
sN3523R	84.2	CGTTGGCAAAAAGCCTACTC	CTCAGGGACGTCGTAAGAGC	2	2	BrA01	22156149_204	AT3G18300	6281985_69	BoC01	31581658_199	AT3G18300	6281985_83
Na12-C06	89.6	AACGGATGAAGAACACATTGC	TAGGGCCTGTTATTCGATGG
CB10206B	98.9	TACAACGCAAACGTTCCT	TTGATGTTCTTGGTGCCT	1	1	BrA01	16744898_211	AT1G60160	22190831_107	BoC01	21980538_208	AT1G60160	22190831_107
SJ DH-A2
sR94102	0	ATCCCCAAACTACCCTCACC	AGGATGAGCAAAGGAAAGCA	1	1	BrA02	3137346_304	AT5G13000	4121403_18
MR52b	14	TCGACATGGATTCTACCAAA	GAACTTGCAAGCTGCAATTA		1					BoC02	6520290_134	AT5G35680	13862068_18
MR52a	20	TCGACATGGATTCTACCAAA	GAACTTGCAAGCTGCAATTA		1					BoC02	6520290_134	AT5G35680	13862068_18
BRAS083B	24.9	GATGTTGTTGGGGAGAATG	AAAAAGTAGGCAAGTTCAAGC	1	1	BrA02	5944523_150	AT5G17690	5830013_17
BrGMS369D	29.7	TAAATCTCCTCTTCCGGGTTTT	GACCTCTTCCTCATCAACCTCA	1	1	BrA02	7220389_189	AT1G22030	7762918_19
sR6293	32	CCAAACGCTTTTCTTTCTGC	CCAATGACGCTCCAAGATTT	1		BrA02	7173113_124	AT5G02880	668276_17
BoGMS1394A	35.7	ATTGTGTCAGAGAAGGGTT	GGTGGAAGTAGAGGAAGAAGA	1	1	BrA02	7817206_242	AT5G54400	22090752_49	BoC02	11207021_250	AT5G54400	22090752_49
BnGMS195	40.3	TTAGCTTTAACAGCCAGCTT	TTGCCTCTCTTCAATCAGTT	1	1	BrA02	9499977_234	AT5G56200	22748080_79
BnGMS78	40.8	TTAGCTTTAACAGCCAGCTT	TTGCCTCTCTTCAATCAGTT	1	1	BrA02	9499977_234	AT5G56200	22748080_79
BnGMS572	42.2	CCATGGTTAATTAGGTCGAA	CAACAATATCTTTGAATATGACA
BnEMS1	50.8	TAGTCACATAACCAGACCTCC	AGCCCAGATAAACTTCCAG	1		BrA02	13862607_367	AT5G64660	25849527_22	BoC02	18414706_358	AT1G75660	28413943_75
BoGMS541	57.3	AGTCACATAAACAGACCTCCTC	AGCCCAGATAAACTTCCAG	1	1	BrA02	13862608_366	AT1G75660	28413751_45	BoC02	18414707_357	AT1G75660	28413943_75
Ol13-E08	76.6	TTCGCAACTCCTCCTAGAATC	AAGGTCTCACCACCGGAGTC	1	1	BrA02	23483905_156	AT5G54810	22266661_17	BoC02	40312732_179	AT5G31668	11653996_17
CB10416	79	GCTGTTGCTGTAGGTTTGA	GAGCCAGCGTTGATAAGA	2	2	BrA02	23408087_244	AT3G30380	11976496_69	BoC02	40209104_244	AT3G30380	11976495_70
BrGMS75	83.8	TCACTAGACGAAAGTTGAGCCA	TGCTTATGGTAATGTTTGCAGG	1		BrA02	24437949_125
BRMS-026	86.4	CCTATCCTCGGACTAATCAGAA	GTGCTTGATGAGTTTCACATTG	1		BrA02	24682175_228
BnGMS645	86.7	TACGTAACTTCACTTCGCAA	AAATAAATATATAAAGGCGAATC	1		BrA02	24906653_271	AT5G25610	8920400_49
Ol10-C10B	95.3	AAGAAGGCGTAGAGATTGCC	GCAGATAAGATTCGAGTCCCC	3	3	BrA02	27428152_231	AT5G65410	26138538_86	BoC02	41790052_234	AT5G65410	26138538_86
BnGMS650	99.8	GAGGAGAATGAACCCTAGAGA	ACATCTGTCATAGAGCCGTT	2	2	BrA02	27094535_308	AT5G64300	25721721_30
Ol10-C10C	122.8	AAGAAGGCGTAGAGATTGCC	GCAGATAAGATTCGAGTCCCC	3	3
BoGMS157	142.1	GGGTTACAAGAGACGGTT	GGAACGAAGAAAGCAAGG		1
CB10022	146.1	AACAACCAAACATAGTCCC	GTTGACTTTGACCTTGACTT	1	1
BoGMS1492	156.8	AGCAGATGAGTGATGTTCAAG	CAGTCCAAACCAAACCTTATT	2	4	BrA02	24796086_163	AT3G18250	6259777_18
BoGMS1472	164.6	ACTCGCACACACATACATACC	GAATAGGGAGAGAGATTTGAG
BoGMS493	172.7	GTTACCTCCGAAATACACCTC	GCCACTTCATCTCTATCACTC		2
BnEMS694	176.4	AGATTTCTTCCCATCTCCAT	AAGCAGAAACCCACTAGACA		1
BoGMS997	179.2	TTTCATTTAGTTTGGCGTG	TGGTTGTTCTATTACGGTCTG		3					BoC02	20539061_177	AT3G15356	5175436_21
FITO 008C	180.6	gtttggttggtgtgttgaatgc	gtccaagtccttcggggattac
BoGMS307	187.9	TCTCACAACAAACTCGCC	AATCCTCCAAATCACAATAAA	1	2
CB10093	193.6	GACTTGGGAGAGATTAAACA	GGCGATGGTGATTTCCTAGA	2	1	BrA02	12866586_294	AT5G24200	8204324_22	BoC02	16215540_304	AT5G24200	8204324_22
BoGMS234A	195.1	AGCAATAATAAGAAGTGGTATCT	CGGTGGTTTGACTGGTTT	6	16
BoGMS892	199.6	GGATTTGCCTTTGGTCTT	GTCACTCTCCCACTGAACC		3
BoGMS447	205.1	ATTCCACGATTCTCTATGTTT	GATTCATTCTGGTCGGGT		2
BoGMS155B	212.8	GATTACCTTTGGTTGCGG	ACTTCCACCTTCTCTTCCA	1	9
BnGMS316A	234.3	TGCGCTCATGGAATATAAGT	TCTATGTTTCCAAACAACACT	1	2					BoC02	30133045_370	AT5G19170	6447717_26
SJ DH-A3
BoGMS707	0	GAGTGTTTATTATCTGGGTCATT	GCATACAGGTTTCATCCC
BoGMS539	5.4	ACGACACCGTATTGATTCTC	ATCCACTCACCTCCCAGT	1	1	BrA03	1821839_183	AT5G10470	3297199_26	BoC03	1969372_203	AT5G10470	3297199_52
BnEMS711	10.8	ATGGATCATTCATAAATCCG	GATCCCTACGGTGATGTAGA	1	1	BrA03	1600262_232	AT5G08580	2783023_20	BoC03	1688497_200	AT5G22794	7614643_21
BnEMS178A	19	TTCATCTCTTCACTTCCTCTG	CACCTTCATCAGTTTGACTCT		1					BoC03	2087136_201	AT5G13030	4133265_48
NIAB_SSR102	27	GAGGCCAATTCTTCAACAGA	TGCTTCATTCCGGTATTCAT	1	1	BrA03	2544906_255	AT5G13740	4434466_26	BoC03	2309712_256	AT5G13740	4434466_26
BrGMS407A	36.2	AGAGGCCAATTCTTCAACAGAG	GTTGCCTTGCTTTACCATATCA	2	3	BrA03	2544854_308	AT5G13740	4434296_66	BoC03	2309660_309	AT5G13740	4434296_66
BoGMS487	48.8	CATAGTTCCTCCGCACAC	GCGTTGTTAGATGGTGACTG	1	1	BrA03	4236062_110	AT1G01030	13356_17	BoC03	4576629_136	AT5G53450	21689369_17
CB10036B	50.7	ATTCATCTCCTGCTCGCTTAG	AAACCCAAACCAAAGTAAGAA	1	1	BrA03	4065337_132	AT5G20540	6947930_56	BoC03	4321063_127	AT5G20540	6947930_56
BnGMS79	54.1	AGCTGTGAGAGATTCTGAGC	ACAATCAATTTCGGATTCAC	1	1	BrA03	5534567_364	AT5G56200	22748080_79
BN12A	56.6	GCCGTTCTAGGGTTTGTGGGA	GAGGAAGTGAGAGCGGGAAATCA	1	1	BrA03	6265845_277	AT5G53280	21607677_42	BoC03	7162048_286	AT5G53280	21607677_42
BN12A.2	56.9	GCCGTTCTAGGGTTTGTGGGA	GAGGAAGTGAGAGCGGGAAATCA	1	1	BrA03	6265845_277	AT5G53280	21607677_42	BoC03	7162048_286	AT5G53280	21607677_42
BnEMS894	61.4	GGATCACTTAAACAAGCCAA	GTGAGGTCCGTACACCTTTA	1	1	BrA03	7220546_81	AT2G30860	13139126_33	BoC03	8244272_101	AT2G30860	13139126_33
BrGMS109	66.2	ACGGTCTCCTCGTCCTACATAC	ATCACAGCAGAGAACCACGTTA	1		BrA03	7546973_309	AT2G32240	13691105_46
CNU_SSR384	77.9	TGAAGGTGATGATGACGATGA	TCATGGTCTACAAAGACATACGG	1		BrA03	10730862_204	AT2G44740	18446531_72
Na14-G10	100.7	ACGAAGTGGGTTAGTAGGCG	GAAGCCTTTCTCCACCATTG	1		BrA03	15715548_157	AT3G10040	3097430_55
CNU_SSR098	115.8	TGCGACCCAAGTAGGTGAAAC	TGTCTCTCGCTCATTCATCCAA	1	1	BrA03	14357780_198	AT3G01400	151832_18	BoC03	19802754_200	AT3G01400	151832_18
BrGMS803	119.9	TCTACTGCCCTCAATGGTGTTA	ATTCTCAACCTCTCCTCCTCCT	1	1	BrA03	14627906_388	AT3G03550	850943_125
BrGMS687	121.4	GGTAATAGGCTGGTTTAGAGCG	CGAGGAGTAGGGTTTTAGCAGA	1	1	BrA03	14873017_257	AT3G04820	1325894_63
BrGMS707	122.3	TGGAAGATCGGACATCTCGTA	GAAACGAAGCTCAAGACATCCT	1		BrA03	14950846_356	AT3G26610	9780556_18
Ol11-G11A	125.3	GTTGCGGCGAAACAGAGAAG	GAGTAGGCGATCAAACCGAG	1	1	BrA03	15715559_162	AT3G10040	3097430_61
BrGMS682B	125.6	TACACCTACTTGTTTCCATCCA	AACGGGTATTTGCGTTGTT	1
BnGMS417	127	AATGGAACGACTCAACATAGT	GGATCGACTCAAAGTCACAT	1	5	BrA03	4323144_112	AT2G20650	8907577_28	BoC03	20200131_170	AT4G02910	1290699_18	BoC06	33177874_166	AT1G20750	7204853_22
BrGMS361	137.1	TCCTGCCTGGTTTGAATAATCT	CTTCCATCGACAAATCTCTCCT	2
CB10403	142.5	CCACACATGAACCCTGTT	AGGACCAAGATTGGAAGC	2	1	BrA03	17183394_147	AT3G61410	22722112_17	BoC03	16946782_126	AT1G11350	3819309_26
BnEMS727	145.3	GAGGGATCTCATGTTCACTG	AAAGAAGACGAAATCTAGTTGAA	1	1	BrA03	18594872_291	AT3G21055	7376745_176	BoC03	23981299_290	AT3G21055	7376745_176
BnGMS313A	148.1	TTCTCTCCATCTCTCTTCCA	ACGTGTCTGTGTGAGATGAA
BrGMS406	151.2	TCGATAGACTGAGCAACGGTAA	GGATACACATTTTGGGAGAGGA	1		BrA03	18621814_333	AT3G24760	9042425_42
BrGMS164	152	AACGCCATTGCTAATCTACACA	GCGCTATCTTCACTCGAACTCT	1	1	BrA03	19305351_395	AT5G56544	22894876_29	BoC03	25264013_380	AT4G10170	6345072_23
BrGMS134	156.4	ACGACCTCTCATGTTCCCAC	AAGCAGAGTCAGTGGTTTCTCC	1	1	BrA03	22283167_247	AT5G52882	21437091_19					BoC06	38216126_252	AT2G07590	3186329_21
BrGMS49	159.7	AACACAGCAGCAGAGAGAGTCA	CATGGAGGGAGATAGACAAAGG	1	1	BrA03	23972374_193	AT4G20320	10979199_56					BoC06	41825606_181	AT4G20320	10979199_57
BnEMS963	160.8	GGGACATAAATCTCACAGGA	CAGAAGTTCTCATATACAACAAT	2	2	BrA03	23494589_138	AT5G62140	24957433_25					BoC06	41234832_150
BnEMS1143A	163.3	TGAGGAACGTCTGTTAGAGAG	GAAATAACCAAACCAAACCA	1	1	BrA03	24812846_256	AT4G23010	12062789_40					BoC06	42712600_252	AT4G23010	12062789_40
BrGMS509	172.7	TGGAGACGTGTGTTCATTTCAT	GTTCACCCCTGACATTAGTTGG	1	1	BrA03	27239138_278	AT4G02075	914495_20					BoC06	45081256_298	AT4G13885	8030456_33
Na10-B11	173.8	TTTAACAACAACCGTCACGC	CTCCTCCTCCATCAATCTGC	1
CNU_SSR241	175.2	AATGCTGTGTCCATGACCAA	CGGGCATCCACCTAATTTGT	1	1	BrA03	27414883_106	AT5G16590	5435905_17					BoC06	45284165_152
Na12-H06	178.4	AAATCCCAAAACCCAACCTC	CAAAGAAAAACGTGTCTAGAGAGAG	1	1
BrGMS20	196.2
BrEMS20	196.2
BnEMS146	212.3	AGGTGATTTCTCTTCTCGGT	TACTTTGTCTGAGTGTGGTGG	1		BrA03	25526885_250	AT4G24240	12572344_62
SJ DH-A4
BnGMS115	0	AGTTGTTGTTGTTAGTCCCG	CCACAATTGAGTATCAGCCT	1	1	BrA04	7297794_147	AT5G39760	15911981_76	BoC04	24470726_153	AT5G39760	15912055_75
BnGMS313B	7.4	TTCTCTCCATCTCTCTTCCA	ACGTGTCTGTGTGAGATGAA
NIAB_SSR076A	9.5	TGTTCGTGAGTGAGGGGAGT	TCTCATCACGCGGATAACCT	2
BnEMS1116	10.2	GAAATTGGCCACATGTATTT	CCAAGACCTCCCTATCTTCT	2		BrA04	5237214_137	AT5G26830	9437389_25
pMR181	12.3	AGATTTGCATGTGGTTTGAC	ATTGCTTANTGATGTTGGGAA		1					BoC04	29715202_105	AT1G47765	17577999_21
Ol10-C01	15.8	ATGACTGCTTAAACAGCGCC	CTTCTCCAACAAAAGCTCGG	1	1	BrA04	3149961_215	AT3G54790	20284165_90	BoC04	24020358_246	AT3G54790	20284165_90
sN2025	22.6	AAGGAGCAAACACAAGCGAT	GCACAAGCACTCTACGGTGA	1	1	BrA04	10382393_654	AT2G12960	5331593_18
FAD3a	28.5
BnGMS64B	28.5	AGCAAAGAGAACAAGCTCAG	AAGACCTTTGTGAAGACGAA	7	3	BrA04	3520468_98	AT2G18600	8074492_44
BoGMS798	30.7	AATGAAACTGCTTGAGGAAA	CTGTTGCGGTATGTTGTTG		1					BoC04	31170743_278	AT2G28360	12129120_140
BrGMS343	39.5	CCCAAATATCAATCTCAAAGCC	TCGTTTCTCATCAATCTGTTGG	1		BrA04	14957593_379	AT2G33700	14253769_42
BrGMS724	47.6	CTGGACAAAGCCGAAATTATG	GCCGATGTTATATGTACGGATG	1		BrA04	16273023_423	AT1G30760	10923224_76
BnEMS748	53.1	TGCTTCTCTACCTTCTTTCCT	AGATGTTGCTTTCGTTCACT	1		BrA04	16046285_191	AT2G37110	15592732_34
Ol10-B01	66.4	CCTCTTCAGTCGAGGTCTGG	AATTTGGAAACAGAGTCGCC	1	1	BrA04	17979722_183	AT5G11150	3549723_19	BoC04	39600479_169	AT5G63440	25408402_17
SJ DH-A5
BnEMS1030	0	ACTTGAAGACCAACGAAGAA	CAACGGAACAGAGGATTTAG	2	1
BRMS-007	8.5	AAATTGTTTCTCTTCCCCAT	GTGTTAGGGAGCTGGAGAAT	1	1	BrA05	23268922_132	AT3G27610	10227423_21
BnEMS730	11.9	TAGGGTTTGACAATCGACAT	CCTGTAGATCCTCGTCTGAG	1	2	BrA05	23331702_280	AT3G05450	1576425_27
CB10487	14.4	ATCCGAGGTTAGGTTTGG	TCCTTGCTCACCCTTGTA	1	1
BnGMS265	22.8	ATAATCGTCGGTTCGATGTA	GCTTTGTGTGAAGGAATTTG	1		BrA05	22210227_345	AT1G70850	26715093_19
FAD2	28.1
BrGMS630	30.6	ACAGTGCGACACCTTGGATACT	TTGTTACTCAAACGGCATCATC	1	1	BrA05	21102096_209	AT3G12980	4154139_74	BoC05	29841656_227	AT3G12980	4154139_74
CB10080	45.2	GCCCTCAACCTGTAAAGT	TTGTTGGTGTGTGAATCATA	2	2	BrA05	18653088_120	AT3G18140	6214188_31	BoC05	23851884_121	AT3G18140	6214188_31
Na10-E02	48.6	TCGCGCATGTAATCAAAATC	TGTGACGCATCCGATCATAC	1	1									BrA06	16875254_125	AT3G54090	20032343_17
BrGMS832B	52	GGATCTCTCTCTCCTGTGCCT	CTGCGTCCTCCAACTTTCTTTA	1										BrA06	2477187_155	AT1G28120	9822205_22
BoGMS1199	55.1	CCTTACTTCTCTGTGGTTGG	CGGGAACTTTGTGGACTT	2	3
BoGMS998	56.7	CTCACTTTCTCTGTGGTTGG	GGAACTTTGTGGACTTGGT	2	4
MINI3	57
BnGMS293	57	ACGTTTCACTTGAGGATCTG	CTATACGATGTCTGGTCGGT	1		BrA05	14129458_205	AT2G47240	19397776_24
BnEMS1072	57	GATATCTTGATTAGGGTTCTTAT	GTTCTCCTGCATTTAGATCG	1										BrA06	20995022_200	AT1G74450	27982909_45
CNU_SSR029	57	TACCCATTGGTGTCCTCCAG	TCGTTCTCGAATGTGAATTGTC	2	3
BnEMS33	57.3	TGGAAGAAGAGAATAAGACAGAG	CCAACAAAGTAAACCCATACA	1	1	BrA05	16265481_356	AT3G21650	7621847_163	BoC05	19469276_342	AT3G21650	7621847_163
BnEMS92	58.4	AAGAGATGGCGACTGCTAC	AGTAACGGATGAAGGATGTG	1	1					BoC05	13100632_324	AT1G32500	11751801_106	BrA06	20424743_315	AT1G32500	11751842_153
Na12-E01	60.3	ATTCCATGACTCCATTGTC	AAATCCCTTGTCTCTGTCG		2
BnGMS276B	64.6	TGGTAAGACGGGTTAACATT	AAACCTTCATATGTATTTGTTGC	4	11	BrA05	18347818_706	AT5G43680	17545187_25					BrA06	11359192_706	AT1G18250	6277378_19
TTG2	72.7
sORF73	76.9	CGTGGGCCAAGCTTAGATTA	CGTTCAAGAAGACACAGATCAAA	1	1	BrA05	4249148_121	AT2G32290	13715188_17
CNU_SSR286	92.9	AGTTGCCCCTATTCATGCAC	AATGCGTTCATGTGGGGATA	1	1	BrA05	2424936_149	AT2G45410	18713665_34
BrGMS147	94.6	TTCTCTAAACCAACCCTCGTGT	TAGTTGCCCCTATTCATGCAC	1		BrA05	2424935_245	AT2G45410	18713753_90
BoGMS298	101.8	AAGGGAATAACAAAGAGAGCA	AAACAGGAAAGGTGGAAACT	1	1	BrA05	21941_323	AT2G48090	19669965_77
BrGMS832A	103.5	GGATCTCTCTCTCCTGTGCCT	CTGCGTCCTCCAACTTTCTTTA	1										BrA06	2477187_155	AT1G28120	9822205_22
BoGMS478	105.8	GTCACGAAGGAGGAGATTG	GACCGACAAGGCTGAAGA		2
SJ DH-A6
BrGMS396A	0	GAATTTGAGAGCGAGGAAAAGA	CTCGTCCTTATACAGCTTGCCT	1	1	BrA06	8532305_101	AT1G20970	7313995_20
CNU_SSR149A	2	GGAAGCCTCTGTGCGAAAAA	TGCCGACGATTTGATAGAGGA	1	1	BrA06	8532261_169	AT1G20970	7313995_20
BnEMS163	3.1	TTGTTGGTAGAAGGAGAAGAA	AGACCCAGATAAAGATGACTTG	1	1	BrA06	8005070_211	AT1G19990	6935474_45	BoC05	15522673_205	AT1G19990	6935362_82
BoGMS1335	3.6	GCCATAACTGATACGACAAA	AACTCAAGGAACAAGCAGAA	1	1	BrA06	7489542_174	AT1G19230	6646238_79	BoC05	14735280_178	AT1G19230	6646238_79
BnGMS93	4.8	TTTAGACACCTGAGGAAACG	GAAGCTTTGACTCTGTGACC		1
BnEMS1189	6.9	ATGAGGATCAGGTTGTGAAG	ATTTACTTGGGATCATCACG	1		BrA06	15798532_226	AT5G67490	26934456_89
BnGMS331	9.7	TTGAGCTCGATTGGAGTTAT	CAATTGTATGCAATATGTGTTT
Na12-H07A	18.7	GCGGCATTAGTTGTCAGTCC	TCGTTGATTTACATACATGCG	1	1	BrA06	17377936_144	AT5G24910	8569598_29					BoC06	35828752_144	AT3G23780	8572438_19
BnEMS59	31.2	ACACCACCGTCCAGAAGA	TATCACTCTCAAACCTCCCA	1	25	BrA06	21942889_171	AT3G28920	10940673_23	BoC05	12799347_583	AT5G28593	10584394_50	BoC06	33918161_219	AT5G28593	10584394_50
BnEMS60	31.2	TATCACTCTCAAACCTCCCA	ACACCACCGTCCAGAAGA	1	25	BrA06	21942889_171	AT3G28920	10940673_23	BoC05	12799347_583	AT5G28593	10584394_50	BoC06	33918161_219	AT5G28593	10584394_50
BRMS-014	32.3	CCGTAAGGAATATTGAGGCA	TTCCCAATTCTCAAACGGTA	1		BrA06	22339148_461	AT5G06490	1980838_18
sR12156A	38.4	TTCTTGGTGTGTCCTGCAAA	GAGCTATGGCAATCCTCCTG	1	1	BrA06	23032511_177	AT5G16580	5426134_49					BoC06	31818111_169	AT5G16580	5426088_49
BrGMS083	43.9	GTGGGTTTGTGAAAATATGGTG	ATCCTCTAGCTGGTGCAGTATG	1		BrA06	23426927_340	AT5G64630	25835633_19
BnEMS1125	49.4	TTACTCGTGGGCTTGATAAC	CGTCGTTCCTATAACTCCAG		1									BoC06	29772200_278	AT2G01570	256815_38
BrGMS663	53	AACGCTCAAGAAGACGGTTTAG	ACCAGGATTAAAGGACGAGTTG	1	1	BrA06	24020347_380	AT2G01570	257117_96					BoC06	29772153_389	AT2G01570	257022_101
sR12156B	65.4	TTCTTGGTGTGTCCTGCAAA	GAGCTATGGCAATCCTCCTG	1	1	BrA06	23032511_177	AT5G16580	5426134_49					BoC06	31818111_169	AT5G16580	5426088_49
SJ DH-A7
CNU_SSR167B	0	CGAGTTTGGACCCTCGATATG	AGCCCAAGGTTTACGGTGGT	1	1	BrA07	15611208_340	AT1G13970	4780226_23	BoC07	34252180_238	AT1G13970	4780226_23
BrEMS16C	24.5
BoGMS366	28.4	GGTTAGTCATCCAAGAACAGA	GAAAGTGTAGTGTAGCCTCCC		1
BoGMS715	31.2	CGCTCGTTGCTCTTCAGT	TCTTCCTCCGATAACCTCA		1
BnEMS858	39.1	GTTCGAAGTGATTCTTCGTC	CATCTCTCTCGAGGAAACC		3
FITO 035	39.1	aaagtcgtgggaagtatcgt	aggtgtaaggatggtggtagt
Ol12-E03	40.7	CTTGAAGAGCTTCCGACACC	GACGGCTAACAGTGGTGGAC	1	1	BrA07	16247167_117			BoC07	35576050_117
NIAB_SSR043	46	CCATTCGAGGTGGTCGTAAA	AGAAAACGGACCTCGATTCA	1	1	BrA07	13959028_306	AT1G80890	30397238_135	BoC07	30602147_277	AT1G80890	30397238_133
CB10343	50.8	ATGCACGTCTCACAGACC	AGCCCATTGGAGCTAGAG	2	2	BrA07	13259915_265	AT3G61460	22742401_46
sNRA59	52.5	CAGATTCGGATTTGGGAAGA	GGCGGAAGAATCAAAGGAGT	1		BrA07	13058693_125
CB10439	56	ACCTCGAAGGGTATCTGC	CGTGCAATTTCAACAACA	1	1	BrA07	12579775_179	AT3G58100	21515970_50	BoC07	28765608_164	AT3G58100	21516019_50
sR7223	62.4	AGGACCCGACTTTCCTTGTT	ACCAAACTCGGCGTACAAAT	1		BrA07	12314707_413	AT3G57160	21158397_58
BnEMS814	75.7	CTCTCAAGAAGGGATTGTCA	ACAATCAAACCTTCGTCATC	1	2	BrA07	10561015_358	AT2G27350	11702422_54
BRMS-005	78	ACCTCCTGCAGATTCGTGTC	GCTGACCTTTCTTACCGCTC	1	1	BrA07	10010452_160	AT3G55252	20481678_24
BRMS-040	87.5	TCGGATTTGCATGTTCCTGACT	CCGATACACAACCAGCCAACTC	1		BrA07	7366094_211	AT1G25520	8962813_57
FITO 008A	94.8	gtttggttggtgtgttgaatgc	gtccaagtccttcggggattac
BnGMS422	115.5	TGGAGAAGAAGGCTATACACA	TCACACCAGGGTAAAGGTAG	1
sR0282R	120.3	AGGAAGCCCAACAGGACTTT	AATTCGATTCTCCATCGTGC
BoGMS710	121.4	ATCACTTGGGTTTCATCATC	AATCCTCCTATGGCTTCTTC		2
BrGMS554	124.2	TCATGTAGTAGTGTTAAAGGGGCA	CAAAAGCGTGAGTTGTGATTGT
BnEMS221	127.3	CTTCGGCATAATCACCAT	ACAACACCTTGTTCCTTGTC		1
BoGMS641	148.9	TCAAACAACCTTCAGAGAGAA	CAGCGGAGAACAACAATC	1	1
SJ DH-A8
BoGMS18	0	TTTATGGGTCTTGTCTGCTAC	CTCTCATCATTCTTGTATTTGTG	1	1	BrA08	16211186_159	AT4G38520	18018442_17					BoC03	45895383_170	AT1G21850	7670979_17
sR3688	1.4	GGAGTCCACTTCATGGAGGA	CTCTTGCTCGTAGGTTTCCG	1		BrA08	16205351_255	AT4G38550	18027665_55
BnEMS1071	7	CTCCCACTCCTTTCTTCTCT	TTGATCCTGCTCCCTTAGTA		1									BoC03	43224962_151	AT1G24510	8688042_67
BoGMS1457	9.5	AACAGACAACTAAATCAACGG	TGGAAGAGGAGGTCACTAACT	1	1	BrA08	17406238_247							BoC03	43577219_248
Na12-B05	12.3	CAAATATCCGTCATCGGAGC	CCTGCGGGATATTGAAGACC	1		BrA08	17950629_142
BnGMS581	17.2	AACATATCAATCACCTTCGG	AAACACGAAACTCGCATTAT	1	1	BrA08	18834680_357	AT1G19250	6656143_144	BoC08	21220266_960	AT1G19250	6656006_144
sN12352	17.8	TCATTGAATTGATTTCCTCACG	CAACTGTCAATGGCGAGAGA		2					BoC08	21066348_250	AT1G18770	6473545_44
BnEMS633	19.6	ATTTCGATTTCTCACAAGGA	GATGCAGAAGAACATTAGCC	1	1	BrA08	19458355_159	AT1G15500	5326794_63	BoC08	19640100_156	AT1G15500	5326732_63
BRMS-017A	21.1	GGAAAGGGAAGCTTCATATC	CTGGAAAGCATACACTTTGG	8
BRMS-006	37.5	TGGTGGCTTGAGATTAGTTC	ACTCGAAGCCTAATGAAAAG	1	1	BrA08	21577763_151	AT1G01030	13680_79
SJ DH-A9
sS1949	0	CGTTCCCCTTTTGTCTCTTG	CGGTTGTTTCCACAAGGTTC	1
BnGMS203	22.4	AGAACCCTAACCTGAGTTCC	ATCCTTAAACCACGTGTCAG	1	5
BnEMS768	31.5	TGCTTCTTATTTACGCTTCC	GAGTCAGGAGACCGTACTTG	1	1	BrA04	12207_264	AT3G63130	23325147_104	BoC04	15081846_371	AT3G63130	23325141_111
BnEMS664	32.1	CATCTCGATTACCTTGAAGC	CGCTCTTTCTTAGCAATGAT	1	1	BrA04	57130_200	AT3G63250	23371869_55	BoC04	15173677_203	AT3G63250	23371712_77
BnEMS1169	32.4	GTCGTCGTCTTCTTCTTCAC	GTGATTGAGGTGTTCGATTT	1	1	BrA04	402126_268	AT3G62030	22973771_73	BoC04	14506413_270	AT3G62030	22973699_87
SJ DH-A10
BrGMS144	0	TTCACACCATCAGACTCCATTC	TAAATTCTTGGCTCTTTCTCCG	1	1	BrA10	12936060_148	AT5G16850	5543454_82	BoC09	32523350_138	AT5G16850	5543454_81
BrGMS579	2.2	GCTTTCTTCAGATCCTCCTTGA	CCTTTCACTTGATCGTTCTTCC	1	1	BrA10	13001941_343	AT5G16730	5498361_85	BoC09	32588339_356	AT5G16730	5498360_84
BnEMS1037	9	GTATCAACTGGTCTGGTCGT	CCATGAGAGAAATGACCACT	2	2	BrA10	10625036_170	AT5G19750	6677474_34	BoC09	30545454_176	AT5G19750	6677400_107
BnGMS232	13.5	CATCGCATATTCGGATCTAT	GTCAGGCTGTAGTGACGAGT	1	1	BrA10	10464588_368	AT5G20280	6850199_28	BoC09	30246289_379	AT5G20280	6850199_28
Na10-D07	15.6	CTACTTTGATGGACACTTGCC	TCTGAAGTTGATTAGTCGGTCC	1	1	BrA10	9533171_111	AT5G22990	7695141_51	BoC09	28451228_135	AT5G22990	7695140_50
BnEMS4	18.2	CTCGTCTCTCCAACTTCTGT	TCAACATCAACATCCACATC	1	1	BrA10	9153478_196			BoC09	27950926_178	AT1G33390	12103044_17
BnEMS181	18.5	TCGTCTCTTCAACTTCTGTGT	AACATCAACATCAACATCCTC	1	1	BrA10	9153480_193			BoC09	27950922_181
BnEMS731	19.9	GAGATTCTCAGCGAGTAAA	GATATCAGGGAAAGTCACCA	1	1	BrA10	8722435_451	AT5G59140	23875621_99	BoC09	26942767_559	AT5G59140	23875621_112
BnEMS1185	21	CTTCTTCAACCTCTCCCTTT	GTGTTGAGCTTCTTGAGGAC	1	1	BrA10	8369776_218	AT5G58375	23596367_77	BoC09	26026378_224	AT5G58375	23596370_74
BRMS-017B	22.9	GGAAAGGGAAGCTTCATATC	CTGGAAAGCATACACTTTGG	8
BnEMS986	24.8	AGGTACACCAGAAGCTGAGA	CTTGCCCTAGCTCAACTCTA	1	1	BrA10	7006097_206	AT5G55670	22546383_83
BnEMS1131B	27.6	ATCCCTGGATTGGAGTTAAT	TAAGGAGAAGCATGCCTAAG	1	1
BnGMS334	31.4	GATGAATGATGATGCCTTCT	CAAGCCGCAGTTATTCTTAT	1		BrA10	4700503_306	AT4G06549	3428875_24
BnGMS206B	39.5	AACCATATCCAAATCCTACG	AAATTACATATACGGCGGTG
BrGMS564	52.8	TTCCCTCTGCATATAGCTCCT	CTAAAATCTTTCGCGCATGT	2		BrA10	8569856_297	AT5G58900	23788296_33
NIAB_SSR131	66.8	ACCAACCAAACCCCAAAC	TTGTTTTCAGTGCTTCGGA	3	2
SJ DH-C1
BrGMS116A	0	AGTGTATTGACTTGCCGGATCT	GAGGGAAAACGTCTGGTATCTG	1	1	BoC01	2305582_467	AT4G34412	16454228_67	BrA01	1810097_376	AT4G34412	16454228_67
BrGMS635	9.5	GTGTTTCTCTTCAACGCCTTTT	CACAAAGAATCCCCACAGATTT	1						BrA01	2507443_298	AT2G31060	13219553_19
BoGMS234B	15.6	AGCAATAATAAGAAGTGGTATCT	CGGTGGTTTGACTGGTTT	6	16
BoGMS1162	18.1	AAATCTGACAAAGGCGAAA	AGAGAGAAAGGAGAGCCAA	1	1	BoC01	3474858_124	AT4G32150	15527880_37	BrA01	2723227_126	AT4G32150	15527880_37
BrGMS403B	19.8	CTCCTCCTCTCTTCTCATCCAC	CCATCTTAGGGAAACGCATTAG	1	1	BoC01	3808067_144	AT4G31550	15291463_37	BrA01	2951550_160	AT4G31550	15291463_37
BnEMS859	26.7	GAAACATCGACCAGATCAGT	ATGAAGCAGCTTGAGACAGT		1	BoC01	4853213_199	AT4G29680	14539496_32
BnEMS1025	33.8	AACTCGACTTCGATACAGGA	AAAGACTTGTTGCTTGTATG		1	BoC01	7555687_299	AT4G20890	11183613_215
BnEMS840	41.1	TGGGAAAGGTGATAACAGTC	CTTATCAGTACAAGATAGATCCC	1						BrA01	8381459_235	AT4G25620	13067456_60
sN9425	51.9	CGCCGACTTTAAAGAGATGG	TCCTTGGGTTGGTCACTGAT		1	BoC01	11302996_367	AT4G16490	9293799_18
BoGMS1506	67.9	CTCATCTGTTATTGGCGG	CTTATTCTTGTGGGTCCTCTC	6	65	BoC01	15948845_226	AT2G28780	12347292_18
BoGMS1502	74.1	AGTGTGTGTAGATTCGGACAG	ATGGGAAGGACCGTTATG		1
BoGMS1275	77.8	CATCAGAAAGTAGAAGCGAAG	GGAACCAAGAGACAAGAGAGA	1	2	BoC01	16153747_247	AT2G10180	3868884_19
BrGMS362	84.2	CACTGGAGCCTAGCGAGTTATT	AAAAGATTGAGTTTCGGTGTGC	2
BoGMS124	91	GTGTCTACGGCTTCGTCTC	ATTCCACCATCTCCATTATCT		7
sS1867A	99.4	TCACCAGGGCTGATCTATGA	GGGTGATCTAGATGGGTGAGTG		1
BRAS123B	101.1	CAGCGACATTACGGTTAGAG	CTGAACCGTCGGTGACTGAC		3
CB10206A	108.4	TACAACGCAAACGTTCCT	TTGATGTTCTTGGTGCCT	1	1	BoC01	21980538_208	AT1G60160	22190831_107	BrA01	16744898_211	AT1G60160	22190831_107
BoGMS052A	118.2	TTTAGAGAGACTTGGAAACCC	GCAGTGAGAAGAGAGGAAGAG	3	17	BoC01	31211803_144
BoGMS561	123.7	CAAAGACTAAACCAGACCAAG	ATAGGCAAGGTGAGAAGAAAG	1	1	BoC01	36186383_144	AT3G12120	3860635_40	BrA01	26539569_132	AT3G12120	3860635_45
Ra3-E05	130.5	TTCTCATGCTCCAACCACAG	GTTTCTTCCAAGCCAAGCTG	3	1					BrA01	28242483_183	AT3G06270	1897829_84
EST294	137
BnGMS394	140.9	TAATGGCTATCTCCATGTCC	TGACTGGTGTTGATGTCTTG	1	1	BoC01	37121095_335	AT3G10600	3315341_218	BrA01	27295189_330	AT3G10600	3315341_220
BoGMS155A	145.2	GATTACCTTTGGTTGCGG	ACTTCCACCTTCTCTTCCA	1	9					BrA01	28435768_62	AT3G19920	6931652_19
BoGMS694	153.8	AATCCACTGCCAAAGAAGA	ATGCTCACATCAACACCT		1	BoC01	38427144_377	AT3G07590	2423385_96
SJ DH-C2
BrGMS369C	0	TAAATCTCCTCTTCCGGGTTTT	GACCTCTTCCTCATCAACCTCA	1	1					BrA02	7220389_189	AT1G22030	7762918_19
BrGMS369B	15.6	TAAATCTCCTCTTCCGGGTTTT	GACCTCTTCCTCATCAACCTCA	1	1
BoGMS1394C	22.1	ATTGTGTCAGAGAAGGGTT	GGTGGAAGTAGAGGAAGAAGA	1	1	BoC02	11207021_250	AT5G54400	22090752_49	BrA02	7817206_242	AT5G54400	22090752_49
sN3761A	25.3	CGACAGAGGGTTCAAATGGT	CGGTGTGTAGGTCTGCTCAA	1	1	BoC02	9227135_179	AT5G57510	23295849_85	BrA02	6754912_171	AT5G57510	23295849_85
BRAS083A	33.2	GATGTTGTTGGGGAGAATG	AAAAAGTAGGCAAGTTCAAGC	1	1	BoC02	7413861_156	AT5G17690	5830013_17	BrA02	5944523_150	AT5G42150	16848629_17
BnEMS1119	37.5	ACTGGAGTTTCAATTGGATG	CATCATCTTCAGCACTAGCA	1	1	BoC02	7359570_209			BrA02	5917781_227	AT2G34820	14690358_18
BrGMS627	40.8	CTTGTGAAACGAGGAATTACGG	AATGGCGGCTTGTTAGTGTATT	4	2	BoC02	6078811_185	AT5G21960	7259372_56	BrA02	5338666_196	AT5G21960	7259391_37
BoGMS1274	43.7	CATTACTCCAAGAGCCGAG	AGTTCTCAACCAAAGGCAA		1
BnEMS1017	44.8	CACTCCATGAGCTCTTCTTC	TTGTTGTGTTTGTGGGTTTA	4	5	BoC02	4749902_187	AT5G18550	6162439_47	BrA02	4517399_187	AT5G18550	6162439_47
Na12-A01	46.2	GCATGCTCTTGATGAACGAA	GCTTCAACCTCTCAATCGCT	1	3
BrGMS407B	50.1	AGAGGCCAATTCTTCAACAGAG	GTTGCCTTGCTTTACCATATCA	2	3					BrA02	3352943_296	AT5G13740	4434461_91
BoGMS486	55.1	AAGGAGGAACCAAATGCC	TGATAATGCCACTGATAGGAC	1	1					BrA02	3219446_170	AT5G13250	4235244_82
BnEMS662	59.9	GGAACCAACCTCCCTCCG	GATGTAGTCACCATCGCTTT	1	1	BoC02	2991585_73			BrA02	1044095_112	AT2G13000	5350582_18
BoGMS690	65	ATGGTATCGTCTTCGCCC	CTCTCATCCGTAAAGGCA		1	BoC02	1393794_165	AT3G11620	3669733_17
EST259	68.7
EST258	77.4
BnEMS660	87.7	TTAACTCCTGAAGAGATGCG	AGACCGTTCATCGACATAAG	1	3	BoC02	1496151_385	AT5G18860	6298056_18	BrA02	1976832_370	AT5G08080	2590369_18
SJ DH-C3
BnGMS2	0	TTCACATGTTTGTCTCAACG	TACCATTCCTAAGGTGCCTA		1	BoC03	33507316_321	AT5G43695	17549727_19	BrA03	17161791_331	AT3G15000	5050507_210
BnGMS274	3.1	ACATTCAAACACCACTTCCT	CTTGGCTCATATTCACATCA		1	BoC03	44247882_416	AT5G27885	9900201_23
BoGMS819	5	AGGGAGATGGACACATTTAG	GAGAGAGGGCAAAGAAGATAG		1	BoC03	40499163_112	AT5G16210	5295532_20
BoGMS676	5.5	ACATCTTTGGTTTGGATTTG	CTTTCGCTTTCTCTCTCCTT
BoGMS141	13.9	CCAGGGTATCTCCAAAGG	GTGTCTACGGCTTCGTCTC	1	5					BrA03	31611415_374	AT5G24450	8352782_19
BnEMS956	17	TCACTCTCATCTCTCCCATC	TGCCTCATCTACCTCTGTTT	1	1	BoC03	27600344_290	AT4G05640	3029043_18
FITO 008B	19.5	gtttggttggtgtgttgaatgc	gtccaagtccttcggggattac
Na14-C06	27.5	GCATACACTTGGGTCGTTTG	CTTCCAATTCAGCATCGTCC	1	1	BoC03	20818410_93	AT3G12740	4049790_44	BrA03	16502594_87	AT3G12740	4049771_63
BnEMS1032	31.5	TGCAACAATTCATAATGTAAAGA	CAACAAACAATCAGAGCAAA		1
Ol11-G11B	32.6	GTTGCGGCGAAACAGAGAAG	GAGTAGGCGATCAAACCGAG	1	1					BrA03	15715559_162	AT3G10040	3097430_61
BoGMS1452	34	CGGTGGGTGTGTAGTTAGTT	TTCTATCAGTTCCAAGTTCCA		1
BoGMS1421	38	CGGCTTTGAGACCATTCA	GAGGAAGATGACGATGAGTTT	2	1					BrA03	14947385_241	AT3G05220	1490115_61
BRAS087	44.9	GCAGAATAGCCTCGCA	GGAGGAAAAGAACGTGG		1	BoC03	16290437_171	AT5G16220	5299830_17
BRAS051	45.7	GAATAGCCTCGCAGAAGTAGC	CGACGGCGATAAAACGAA
CB10057	46.5	CTAGGCTAAGGAAGATTGTCA	TAGTTTCTTCCTCCTGCTATC	1	1	BoC03	14249960_197	AT3G43250	15217075_23	BrA03	11709644_233	AT5G42340	16930422_23
BoGMS1364	46.8	AGCGAAATGACTGAGATGAA	GTCTTGAACTGGCTGGAC		1	BoC03	14740486_364	AT3G47650	17570657_23
BoGMS369	48.2	AGGACAGCATCGGTATGA	CTGGATAGTTTCTCTTTCTTGG	1	1	BoC03	14407078_307	AT2G16990	7386147_19	BrA03	11791075_302	AT2G24690	10500993_27
Ol10-B04	56.5	ATCTTCCTCCACGTTCATGC	CGAATCTTGAAGTTCTGACCC	1	1	BoC03	9861590_309	AT2G37900	15866563_43	BrA03	8903999_513	AT2G37900	15866563_43
Ol10-E05	56.9	GCCAGAAACAGGAGAAATGG	GAAGCCGAAGAAAATAAGCG	1	1	BoC03	9847453_95	AT2G37840	15856609_38	BrA03	8892655_89	AT2G37840	15856620_29
FITO 004	57.6	aactttggcagtttcttaccga	atggtggttagggcaacattat
CB10427	58.4	TCCCAACAAAAGAGTCCA	CAGCGAACCGAGTCTAAA	1	1	BoC03	8599007_138	AT2G23520	10016720_19	BrA03	8183243_138	AT2G23520	10016720_19
BRAS120	58.4	AAAAATAAATACAGCGAACC	ACCTTTAGCAGCTAATCATC	1	1	BoC03	8598996_193	AT5G01150	53098_22	BrA03	8183232_193	AT2G23520	10016720_19
BoGMS693	58.9	CATCTCCACATCACTACTCCA	ATTACCCAATCCCAACAAA	1	1	BoC03	8598956_198	AT2G23520	10016720_19	BrA03	8183192_198	AT2G23520	10016720_19
BoGMS576	64.5	ACCTGGAGTTGAGACGGG	CAGTGTTGAGTGTTCTTCTATT
BoGMS905	66.7	TGGATTACAGAGAGCCAAA	TTTCGGTGCCAAGACAAA		1
BoGMS1558	68.1	CTACGACCTACAAGAATGCC	CATCAGTAAAGCAGAGAACAAA		1
BoGMS300	74.9	ACACAAACAGAAGCCAACTAA	CACTGAGCCAAAGACTCC		1	BoC03	7582781_99	AT5G06839	2121702_19
CB10036A	99	ATTCATCTCCTGCTCGCTTAG	AAACCCAAACCAAAGTAAGAA	1	1	BoC03	4321063_127	AT5G20540	6947930_56	BrA03	4065337_132	AT5G20540	6947930_56
BoGMS1464	114.2	CTGATGAACGGAGACACAG	AAGCAAAGCAGAGCATAAAC	1	1	BoC03	3625125_279	AT5G18250	6033802_71	BrA03	3523936_243	AT5G18250	6033824_63
BoGMS1288	114.7	TGTTACTCTTCCCATAAACCA	CTCTCTCATACTTCTCCGCTT		1	BoC03	3702780_210	AT5G18420	6108345_59
BrGMS382	117.7	TCATCTCCCCTCACTTTCTCAT	ATGATCTGTTGTTGTCGGTTTG	2	2	BoC03	3146148_414	AT5G16560	5410995_104	BrA03	3173926_396	AT5G16560	5411194_108
BoGMS906	124.9	TACCTCTCTGCTTCTCTCTTG	GGTGATTGCCAGTTTCTTT	1	1	BoC03	2684841_191	AT4G20790	11136500_19	BrA03	2861764_184	AT4G20790	11136500_19
BoGMS1236	135.4	AGTAGCAAGCAAACACACATT	GGAAGAGAAGACACCCTGA	1	1	BoC03	2323516_246	AT5G13810	4456705_106	BrA03	2558757_251	AT5G13810	4456705_106
BnEMS178B	144.1	TTCATCTCTTCACTTCCTCTG	CACCTTCATCAGTTTGACTCT		1	BoC03	2087136_201	AT5G13030	4133265_48
BnEMS954	147.3	CCTGATCGTGCTCTACTACC	AAGGACAAGAGACCAAACAA	2	1					BrA03	1437099_285	AT5G08080	2589001_63
BoGMS1322	156.8	CTCTCCAATCCTTCTTCTCAC	CCACCTTCTCCACTAATAACC		4
BoGMS1305	161.4	AATGAACAAAGGTGACGACT	CTGCGATTTCCTCTCTCTC		1	BoC03	509712_138	AT1G78900	29662526_23
BoGMS1321	168.1	TCTCCAAATCCTTCTTCTCAC	CCACCTTCTCCACTAATAACC		4
BoGMS709	178.6	GCCTTATGTCTCTCTCTGG	ATGTGCTCTCCTCTGACCT		2
SJ DH-C4
Na12-D09	0	ACTGAAACTTACTAAAAGAGAGAG	TCTAGAAACACCAGCAGTGGC		1	BoC04	34951132_795	AT2G32950	13981039_48
EST245	1.7
FAD3c	5.1
Ol10-D03C	19.7	GCCAAAGACCTCAAAGATGG	AAGCCACGTGAAGAAAGTCC	1	2
BRAS021	25	ACCGTTGAGATCAATCCCTAT	CATCTTCCTTAATCGAAACCC		1
BoGMS282	26.4	CCCTTGTAGAGAGAGAGAGGA	AAACGAAATAAGATGACGAGA		1
BoGMS1093	29.8	GAATCTGAATGATGACACGA	AGGACAAGAAGAGTGAGAACC		1	BoC04	27939645_383	AT2G18380	7987821_33
BnGMS359	29.8	GTAAGAGATGATCGGAGCTG	TAAAGCTTATCTCACCCTCG	1						BrA04	5705436_152	AT4G12830	7531250_63
BoGMS1044	29.8	TCTTCGGTGGAAAGTGAGT	ATTTGGTAAGCCCGTAAAG	1	3	BoC04	3857769_322	AT2G35160	14823723_18	BrA04	3800621_266	AT5G07120	2208477_19
BoGMS378	43.5	CGGTAGATAATGAGAATGGTG	TCAAGACAAAGACAAGACAAA	1	1	BoC04	11516546_319	AT5G43110	17311939_77
BoGMS326	53.8	ATAAAGTGGATTACCCGAAAG	GATTGTTGATGTTGCCTG		1
BRAS123A	56.4	CAGCGACATTACGGTTAGAG	CTGAACCGTCGGTGACTGAC		3	BoC04	10845233_228	AT3G03250	754273_19
CB10428	57.2	CCCAAGCATTCTCATTTG	GGCGTAGTTGATGCAGTT	1	3
BoGMS011	60	TACCCAATGACAAGAGAAAGA	CGGAAAGACCCGAAACCC		1
BoGMS488	61.9	CCAAGTCCTGTTCTAATCCTT	ATCAACCTGTCAACTATCCAC	13	158
BoGMS750	63.5	CTGACTTGGCGTTGATGT	CGGAAATAGGATAATAGAGGATT		1
BoGMS313	68.2	CTACTATCCACGCTTTGGTG	TCTCTTCTCTTCTTATTCCACTT	4	22
BoGMS052B	74.7	TTTAGAGAGACTTGGAAACCC	GCAGTGAGAAGAGAGGAAGAG	3	17
BoGMS092	78.8	AAACATAAATCTGAAAGTGAAA	AATGGTGAATGCCCGTCT		1	BoC04	15701329_207	AT2G28800	12357780_41
sN12353	88.5	CCGGCTTGGTTCGATACTTA	TTGCGAATCTTTAAGGGACG	1	1	BoC04	4262725_148	AT2G36307	15220244_29
BoGMS560	94.9	ATGAAGAAGTGTTTGGTGAG	AAGATTGATGGAAGCAAGAA		1	BoC04	34176660_276	AT3G42160	14317709_18
BoGMS279	103.4	ACCATACAACCATCATCAGTC	GCATTCACCTTTCTAATCTTT		1
SJ DH-C5
MR097	0	TCCGATCTATTATCCGCAAAC	ATCAACGGAGCAAAGATGATT		1
Na10-D11	2.9	GAGACATAGATGAGTGAATCTGGC	CATTAGTTGTGGACGGTCGG		1	BoC05	7208388_193	AT3G29572	11378969_18
BoGMS1423	11.6	AACTAAACCAAGCAAAGGAAA	AACCCTCTCACCTACTTCAAC	2	2	BoC05	14423664_200	AT1G18800	6481844_71	BrA06	7288536_209	AT1G18800	6481844_71
Na12-C01	15	CCAGGTTACTGTTAAAGAATAAGAGAG	ATCGTCTGCGAGTCTCCTTG	1	1	BoC05	16975819_85			BrA06	8949790_81
BnGMS131	16.6	GAAGAAGAACATGGCTTGAG	GCTTCAATTCAATCTTCACC	2	1
CNU_SSR149B	18.8	GGAAGCCTCTGTGCGAAAAA	TGCCGACGATTTGATAGAGGA	1	1					BrA06	8532261_169	AT1G20970	7313995_20
BrGMS396B	20.2	GAATTTGAGAGCGAGGAAAAGA	CTCGTCCTTATACAGCTTGCCT	1	1					BrA06	8532305_101	AT1G20970	7313995_20
BoGMS530	30.2	GCAGTTGATGCTGAAACC	CAATAAGGCAATAAGACACGA		1
BoGMS1397	44.2	CTCTCCCATAGTTTCTTCCAC	AGGGTATTGTCAGGTTGAGTT	1	1					BrA06	4265923_281	AT1G13190	4500570_210
BnEMS1002	48	GCAGGGTTTAACAGAGCTAA	AAACTGACACACTCCAAAGG	2	1	BoC05	25024120_156	AT1G11740	3963412_92	BrA06	4092457_152	AT1G11740	3963412_95
CNU_SSR293	60.2
BnEMS666	61.6	CCACTCTCCACGTCATCTAT	TATATCCGGAAAGTAATCGC	2	2									BrA01	27859545_202	AT3G07790	2487697_96
BrGMS778	65.4	CCTCATTGTCGCCTTATTTCTT	CCAGACTTAACCATTTCCCTCA	2
Ol10-D03A	79.3	GCCAAAGACCTCAAAGATGG	AAGCCACGTGAAGAAAGTCC	1	2									BrA01	3282738_133	AT3G18000	6156659_33
BoGMS556	99.1	AACAATGAGACAAAGCAACC	GTAAGACTGATGGACGAAGTG	2	2									BrA01	19414045_327	AT3G23430	8389854_116
BnEMS1143B	127	TGAGGAACGTCTGTTAGAGAG	GAAATAACCAAACCAAACCA	1	1									BoC06	42712600_252	AT3G54340	20120686_28
BnEMS1143D	150.6	TGAGGAACGTCTGTTAGAGAG	GAAATAACCAAACCAAACCA	1	1
BoGMS1013	154	CGTGTTTAGTTAGGCGGAC	TTTGTGAGTTTCCATCATTTC		1									BoC06	41995389_339	AT3G43686	15591689_18
BoGMS1012	154.5	TAGTGATGTGGATGGTCCTG	ATAATGCTAAGGCTCGTTTGT		1									BoC06	41995484_199	AT3G43686	15591689_18
BoGMS159	157.9	TCAAGAAAGAGAGAACTAAGCC	GTGCGGTGTTGTGAGTCC		1									BoC06	43466178_88	AT1G72175	27161990_17
BnEMS57	161.9	ATGTTGGGTAAAGGCTACTG	CTGCTCTCTGTTCTGCTTATC	2	2									BoC06	44091183_185	AT4G26080	13221704_46
SJ DH-C6
BoGMS162	0	ACTGTTTCTAAGCCATTGTTG	TTCCCTCTCTCAAGGTGTAA	13	71
BoGMS490	7.7	CTTGAGTCGTTTGTTTGTGTT	CAGAGGGAGTAGTGTTTATGG		1	BoC07	21568379_300	AT3G45555	16716105_22
sS2486	11.4	AAATGGGAACGAGGGAAAGT	GCCTTTGGGTCATCTGGAAT		1	BoC07	12317101_343	AT1G60130	22174192_29
BoGMS29A	17	CGTCACCCACTCGTCTTG	GAACCCATCTCTCTCTCTCAC		3	BoC07	11209851_473	AT5G41835	16752730_19
BoGMS1448	23.9	CGTGACTGGTTGTGTGTTT	CTGATTGGATTCTTGTCCC		1	BoC07	11209851_473	AT5G41835	16752730_19
BnGMS610	32.2	TTTGTAAGACGGGTTAACATT	AGTTCATGGCTAATTACGAA	4	13	BoC07	14908777_267	AT5G40450	16201620_22
Ol10-D03B	34	GCCAAAGACCTCAAAGATGG	AAGCCACGTGAAGAAAGTCC	1	2	BoC07	18528915_106	AT1G71120	26821352_22
Ol10-F09	39.6	AGAGAGCGAGATTGATTGGC	AAACGACCACGAGTGATTCC	1	1	BoC07	28931103_119	AT3G57870	21430109_28	BrA07	12489131_115	AT3G57870	21430082_28
BoGMS189A	53.3
BnGMS64A	60.1	AGCAAAGAGAACAAGCTCAG	AAGACCTTTGTGAAGACGAA	7	3
BrEMS16B	67.7
CB10211	69.7	CAGCAGAGATCGATGGAG	ATAGAAGGCTGCCCCTC	1	1	BoC07	676332_145			BrA07	21954735_113	AT4G06491	3118636_17
BrGMS212	75.4	GAACTCCACCATCTCCTCGTAG	CCAGATTTCACTCTCGTCCTCT	1	1	BoC07	768359_210	AT1G78300	29461962_69	BrA07	21847714_216	AT1G78300	29461894_69
SJ DH-C7
BoGMS642	0	ACCAAATCCTGTTCACTTCTT	TTTATCACCCTCTCTCTCTCT	34	284	BoC06	2166837_273			BrA07	1964239_262	AT5G58580	23679324_27
sN0706	7.3	TCCGACGGTCAAGATTAAGG	GGCTGTGGTGGATCTAGGAA		1
CB10217	7.8	CCCCATATCATCCCTACC	GCTGAACAACCCACAAAG		1	BoC06	5914112_163	AT4G25380	12976347_17
Na12-F03	8.1	GGCGACATAGATTTGAACCG	TCCACTTTCTCTCTCTTCCCC		1	BoC06	2511274_275	AT4G36660	17286926_26
BN25C2	8.1	AAACCTCCTCAAAAACCCCTAAACG	TCCCCTCTTTCCTCTCTCTCTAGGC		1	BoC06	4577757_142	AT1G02910	655856_17
BoGMS1095	8.4	TTCTTGTGGGTCCTCTTGT	GAATCTTGCTTTGCCTCC	1	7	BoC06	8804242_223	AT5G43401	17428800_20
BoGMS1486	9.2	AAATGTGTTCTTGGTGATG	AGGAGGGTAAGTTGGTGATT	1	1	BoC06	6831694_235	AT5G47950	19418545_18	BrA07	3556051_247	AT3G24870	9085379_25
BoGMS1545	10.6	CATTGTATCTGCCAAGGTTT	GAATCTGTTTGACGGTTTGT		3	BoC06	14938794_178	AT3G13640	4460683_90
BoGMS1229	15.9	GGGCTCTCCTGTTGATTT	ATCTCTCATTCTTGGTCGG	2	4	BoC06	13195381_175	AT5G42505	16997499_17
BnGMS639	19.9	TCGGAGTAACTTCAAGGGTA	TGCATTCCTATGTCATCAAA	2	1
BoGMS531	22.4	GTCAAAGTGAGTGAGGTGAGA	ATGGATGAATACGGAGTAAGA	1	1	BoC06	11903149_276	AT2G17700	7686477_108
BoGMS234C	25.2	AGCAATAATAAGAAGTGGTATCT	CGGTGGTTTGACTGGTTT	6	16
BoGMS067	32.8	TACCTGCCCATCAGTTTATT	CCGATTTAGGGTGTATCATT		1
BoGMS720	60.6	GCCATCTCTCTCTCTCTCTCT	AAGCACAATCTTCCATTCAC	4	4					BrA07	15039930_344	AT1G74830	28115539_93
BoGMS1309	63.4	CTTAGTTGGTCAGGGCTTATT	AACACTTTGGTTGGTGAATCT
sR12156C	68.9	TTCTTGGTGTGTCCTGCAAA	GAGCTATGGCAATCCTCCTG	1	1	BoC06	31818111_169	AT5G16580	5426088_49
SJ DH-C8
BrGMS808A	0	ACGTACCATTCCACTTCCACAT	TTTTACAGCTCTCCAAGGGGTA	1	1	BoC08	39642853_423	AT1G09935	3235771_85	BrA09	35235706_388	AT1G09935	3235770_51
BoGMS1166	18.2	TAATGGAAACGCACCAAG	AAACAATCTTAGCAGAGGAGG		1	BoC08	41394545_187	AT1G11185	3749540_24
BrGMS808B	29.2	ACGTACCATTCCACTTCCACAT	TTTTACAGCTCTCCAAGGGGTA	1	1
BoGMS515	38.4	GCAAGACAGGTAAATAACAAGA	CCTCCCACTAAGAAAGGATAG
BnEMS79	42.2	GGAGGTGTGTTCTTTCTTCTT	TCCTTCCCTACAACGAGTG		2
BoGMS979	45	ATTCCACCATCACCAGAG	GCAACCCTAAGTCTCCATTT	2	8	BoC08	38884771_106	AT1G53801	20083906_18	BrA09	27486654_103	AT1G09750	3157569_18
CB10504	52.1	GGTGTCCCAACTGTTGAA	CATTGGCATAGGAACAGG	1	1	BoC08	36016795_145	AT2G20470	8828159_55	BrA09	32376371_141	AT2G20470	8828159_55
BnEMS1070	53.5	TCTCTCTCTTCTCTGCTTCG	TCGAACGTTGAGAGTAAGGT	1	1	BoC08	36056312_122	AT1G78450	29517886_18	BrA09	32409273_116	AT3G43144	15132773_18
BoGMS971	63.2	TAATCCGAACAACACGAA	CACCCAATAAGCGATGAG		1					BrA09	29075792_305	AT3G58730	21719988_37
BrGMS596	65.1	TGGTGTAATGTGCGATACCAAG	GAAGACGGAGAAATGATGGTTC	1	2	BoC08	31753115_347	AT1G45616	17185999_263	BrA09	29282983_476	AT1G45616	17186135_127
BnEMS949	66.3	ATCTCTGCCGTCTTGAGAG	GTGGATGTCCATAGCGTAAT	2	2	BoC08	30772445_245	AT3G57290	21198895_185	BrA09	28554155_234	AT3G57290	21198895_184
BnGMS505	67.5	CTTCATCTTGCAGTTTCTCC	CACTCCCTCCTAACAAACAC		3	BoC08	30852618_825
BrGMS613	73	GCTACGTTTCTCCTCAATGCTC	GTTCAAAAGAATATCAGACAACCCC	1	1	BoC08	30909756_257	AT3G57510	21283546_22	BrA09	28644278_314	AT1G37015	14046132_22
BnEMS1010	81.2	AAGACAAAGTCGGTGAAGAA	GCTACGAATCTCATCCTCTG	1	1	BoC08	29437868_367	AT3G55340	20516215_80	BrA09	27591579_332	AT3G55340	20516215_80
BnGMS4	84.1	AAAGCTGCAGAAAGAAGATG	ATCCGTTCTATACTGCTCCA	1	1	BoC08	29463007_393	AT3G55370	20527423_46	BrA09	27618751_345	AT3G55370	20527423_46
BoGMS117	86.1	TTGTGATAGGTTGCTTCATTC	CCATCTTCGTTGTCGTTG		1	BoC08	29019056_221	AT3G54520	20185262_26
BoGMS1200	90	CCGTCGTCTCTCCTAAATC	TTATTGGGTCGGTTATTCACT		1
BnEMS20	97.3	CTCTATCCGAAGTGAATGATG	GTCGTCAACCCACACAAA	1	1	BoC08	27420490_342	AT3G51880	19247160_102	BrA09	25963159_337	AT3G51880	19247158_77
BoGMS1025	115.1	TGAAACCCTAATCGTTGACT	ACTACTTGTGAATCGTCGTTG		4	BoC08	27468211_168	AT3G44140	15887211_21
SJ DH-C9
BnGMS281	0	TATAACACGGTGTGTGCTGT	CCAACAAATTTAATGCATGTT		1									BoC03	52350951_852	AT5G61420	24695350_42
BrGMS311	0.5	TATTGAAGCCACATCAGGACAC	TTAACGTGAGAGCTTGGATCG	1	1					BrA09	9685476_121	AT3G63540	23459249_21	BoC03	51825153_107	AT5G50570	20584559_17
Ol12-F02	4.5	GGCCCATTGATATGGAGATG	CATTTCTCAATGATGAATAGT	1	1					BrA09	20181519_120	AT1G32240	11628555_32
BoGMS1325	4.5	TGCTCTTCTTCTTATTGTCTTG	CTTACTTCCAGGTCATTGCT		1
BnEMS608	4.8	GTCGAGAGTCCGATGACA	GGAGAAGGTTTCTGGAAAGT	2	2					BrA09	20489775_392	AT1G31970	11480322_111
BoGMS833	30.5	GGTCTCAAACTCAAACAGAAA	ATGTGGCATAACAGGACAG	2	1
CNU_SSR372	39.5	CCAGTGGCCAATACGAAACC	TGATGGAGAGTGGGTTGTGC	1						BrA09	26658458_155	AT1G65620	24403087_23
BnEMS696	40.7	TTGGCGTGGTAATCTTAGTT	CACCACAAACAGAGCTCATA	4	4	BoC08	28591316_345	AT2G26692	11354298_30	BrA09	26857839_292	AT1G32385	11687352_23	BoC03	9668267_299	AT5G25880	9024815_27
BnGMS319	42.1	AGAAAGAGACGTTTGAGCTG	TAAACGCTACCATCAAACAA	1						BrA09	27627216_134	AT3G55380	20531532_29
BrGMS772	45.9	CTTCACCTACTTCTCACCAAAGC	GAAGGGTTCGCAGTTCTCTG	1						BrA09	28495374_350	AT3G57120	21142697_38
NIAB_SSR129	51.8	CTTCTCGATGGTTTTTCTCG	TCGGAGACAGCGAATGAG	1						BrA09	30278921_323	AT3G62010	22964699_25
BnEMS799	53.1	GCAATCAGGTGAAGAAGAAG	ACTCGAGGTAGTCTTCACGA	1	1	BoC08	33365981_217	AT2G47690	19551497_130	BrA09	30463665_197	AT3G62790	23224092_130
BrGMS570	53.1	TAGTTGCTAGTGTGCCCATTTA	ACTCTCAGTCGTGCCAAATAAG	96	38	BoC08	18853173_269	AT3G42794	14898291_20	BrA09	36653624_258	AT2G25685	10938746_20
CNU_SSR343	54.2	TGGATGATTTCGTCGTCTGG	TGAAAGCCAAAACTAATAAAAGTCACA	1						BrA09	30821285_260
BnEMS382	55.6	TTTCGGTCATAGTCCGATT	CAAATCTTCCCAAATAGCAG	1	1	BoC08	33751323_462	AT2G26060	11102952_111	BrA09	30809650_434	AT2G26060	11102952_111
BrGMS225	58.1	CGGCAGAAAGAAAGAAAGAGAG	ACCAAACCAAAAGGAGAGTCAA	1						BrA09	30842191_261	AT2G30070	12835556_18
BrGMS445	60.2	TGTATCCCATTTCGTCTCTACG	GGAGGAGGTTTCTGAGGAGTTT	2	2	BoC08	35276821_166	AT2G22490	9556120_24	BrA09	5047120_184	AT2G22490	9556120_24
BoGMS270	62	GCAATGAAATCCCTACCTG	GAATCTGCCTTGAATCTGAC	1	1	BoC08	35513411_268	AT2G22120	9394158_27	BrA09	31893897_255	AT2G22120	9394158_27
BnEMS762	67.3	CAAACCAAACACACATAGAGC	TGGTTTCGTAATCGTACACA	1	1	BoC08	35417674_143	AT2G22240	9453938_83	BrA09	5176133_144	AT2G22240	9453938_83
CNU_SSR263	72.9
CNU_SSR008	74.5	GTTGCTGGGCTTGCAGTTAT	GAGCGTACCAGCAACCTCTC	1	1	BoC08	35794619_166	AT2G21340	9136032_67	BrA09	32126996_180	AT2G21340	9136032_59
BoGMS1382	76.4	CTTCCTGCGTCACTTTACC	AGGCTGTCTCCTCACCCA	1	1	BoC08	35866006_133	AT2G21190	9080963_41	BrA09	32213500_115	AT2G21190	9080963_41
BnEMS714	87.1	GAGGAGACTGCAAACAAATC	ATACAGCAAGGGAATTTCAA	1						BrA09	30805420_188	AT2G26070	11106482_39
BrGMS809	101.5	TATTCAGTCACGCTTTCTGACG	AACTCCTTTCACCAGCCAAAC	1						BrA09	34533347_359	AT1G12450	4245868_46
BrGMS808C	104.9	ACGTACCATTCCACTTCCACAT	TTTTACAGCTCTCCAAGGGGTA	1	1	BoC08	39642853_423	AT1G09935	3235771_85	BrA09	35235706_388	AT1G09935	3235770_51
BoGMS164	107.5	AGAGACACACACACACACACA	AAACATAAACAAACCGAAAGG		1
BnGMS148	114.6	GCCCAAGAGAGACACAATAG	GATTGGGTGAGAGAGAGTGA		1	BoC08	41300736_234	AT1G27910	9726915_22
BnEMS761	118.2	TAGGACCTGATGGACGTTAC	AACAACATCAAACAGAAGCC	2	1	BoC08	41173312_125	AT1G01090	47705_63	BrA09	36876042_126	AT1G01090	47705_65
