# Supplementary material for: Identification of candidate genes of QTLs for seed weight in Brassica napus through comparative mapping among Arabidopsis and Brassica species
Source: BMC Genet. 2012 Dec 6;13:105. doi: 10.1186/1471-2156-13-105 (PMC3575274; doi:10.1186/1471-2156-13-105)
Supplement: Additional file 2 — The Perl script of e-PCRmap computer program. [file 1471-2156-13-105-S2.pl]

#!/usr/bin/perl -w
# Program name: e-PCPmap.pl;
# Description: mapping the re-PCR result to Genetic linkage map;

# Author: Yang Qingyong, Zhou Yongming;
# Email: ymzhou@mail.hzau.edu.cn;
# National Key Laboratory of Crop Genetic Improvement,Key Laboratory of Rapeseed Genetics and Breeding of Agriculture Ministry of China, Huazhong Agricultural University, Wuhan 430070, China.


##########
# open the Genetic linkage map file and re-PCR results file
##########################
open (IN,"<$ARGV[0]") || die ("\nError: Couldn't open Genetic linkage map file !\n\n");
open (SRC,"<$ARGV[1]") || die ("\nError: Couldn't open re-PCR results file!\n\n");
   my $filename =$ARGV[0];
   $filename =~ s/\.\w+//;
open (OUT,">$filename.result");

########  
# Import the re-PCR results
###############################################
 
  while (<SRC>) {
	
   	@temp=split(/\t/,$_);

    if ($temp[0]=~/^\w/s) {                   
 
       $marker=$temp[0];  
       $chr=$temp[1];    # Chromosome name
       $temp[7]=~ s/\/.*//;
       $start=$temp[3];
       $start_size=$start."_".$temp[7]; 

       $$chr{$marker}++;
       $mar_chr=$$chr{$marker};

       $marker1=$chr."_".$mar_chr;
	   $$marker1{$marker}= $start_size;
       $list{$chr}=1;         # all Chromosome(or Scaffold) list;
                      };	
};	
 
##################	


# Import the Genetic linkage map data
###############################################

while (<IN>) {
  @temp2=split(/\t/,$_);
    $bnachr=$temp2[0];
    $bnachr_list{$bnachr}=1;          # all linkage grounp list;
    $bnamarker=$temp2[1];
    $marker_id=$temp2[2];
    $$bnachr[$marker_id]=$bnamarker;

             }

#########


# Statistical analysis of datas
###############################################

@allgo1=keys %list;             # all Chromosome(or Scaffold) list;
@allgo1= sort @allgo1;    

@allchr=keys %bnachr_list;      # linkage grounp list; 
@allchr= sort @allchr;   

for($i=0;$i<@allgo1;$i++){
my $dd=$allgo1[$i];	            # $dd is all Chromosome(or Scaffold) list;

   for($t=0;$t<@allchr;$t++){
   my $tt=$allchr[$t];	        # $tt is linkage grounp list;


   for($j=1;$j<@$tt;$j++){
   $cc =$$tt[$j];               # Record linkage groups containing more than three and three markers;

   $countchr=$tt."countnum";
       if ($$dd{$cc}) {
          $$countchr{$dd}++;    
          if ($$countchr{$dd}>2) {
             $$tt{$dd}=1;                 
	                             }
                      }
}
}
};
##########

# The resulting output
###############################################

for($t=0;$t<@allchr;$t++){
my $tt=$allchr[$t];	           # $tt is linkage grounp list;

  my @allgo2=keys %$tt;   # linkage groups containing more than three and three markers;
  @allgo2= sort @allgo2;  

  for($m=0;$m<@allgo2;$m++){
     $dd2=$allgo2[$m];                # $dd2 is all Chromosome(or Scaffold) list;
     for($j=1;$j<@$tt;$j++){
        $cc2 =$$tt[$j];               # $cc2 is marker list of  the linkage grounp;
         print OUT "$tt\t$cc2\t";

         if ($$dd2{$cc2}){
            $bb1=$$dd2{$cc2};  
             print OUT "$dd2\t";
			for ($n=1;$n<=$bb1;$n++)  {
            $bb2=$dd2."_".$n;
            $bb3=$$bb2{$cc2};
            chomp($bb3);
            print OUT "$bb3\t";
                                      }
                         }
       print OUT "\n";
}
}
};

###########
# The End
############################
