# Supplementary material for: Identification of candidate genes of QTLs for seed weight in Brassica napus through comparative mapping among Arabidopsis and Brassica species
Source: BMC Genet. 2012 Dec 6;13:105. doi: 10.1186/1471-2156-13-105 (PMC3575274; doi:10.1186/1471-2156-13-105)
Supplement: Additional file 7 Table S2 — QTLs for TSW in the SJ DH population detected previously and re-scanned in the present study. [file 1471-2156-13-105-S7.xls]

## Sheet: Table S2
Table S2 QTLs for TSW in the SJ DH population detected previously and re-scanned
mapping previously a								Re-scanned
environment	QTL	Peak	Marker	LOD	A	R2		environment	QTL	Peak	Marker	LOD	A	R2
2007	TSWA2	185.8	FITO 008C	2.89	-0.08	0.06		2007	TSWA2	183.61	FITO 008C	4.1664	-0.0908	0.068653
	TSWA4	15.8	Ol10C01	2.2	0.07	0.037			TSWA4	10.22	BnEMS1116	2.3135	0.062426	0.033111
	TSWA5a	53.1	BrGMS832B	2.74	0.08	0.05			TSWA5a	52.02	BrGMS832B	1.80525	0.056716	0.027723
	TSWA5b	57.8	MINI3	3.88	0.09	0.07			TSWA5b	57.03	MINI3	1.99061	0.059719	0.030454
	TSWA5c	68.1	BnGMS276B	3.91	0.09	0.071			TSWA5c	64.67	BnGMS276B	2.3111	0.064193	0.035224
	TSWA7a	13	BnEMS858	10.36	0.14	0.171			TSWA7a	38.21	BnEMS858	8.57584	0.1291	0.146767
	TSWA7b	101.1	BrGMS554	10.37	0.15	0.208			TSWA7b	123.41	BrGMS554	11.2081	0.1509	0.197417
	TSWA10	37.9	BnGMS206	2.43	0.08	0.046			TSWA10	37.41	BnGMS206	2.89044	0.083	0.052396
									TSWC2a	39.51	BrGMS627	2.89912	-0.0741	0.045593
									TSWC2b	46.21	Na12-A01	2.80581	-0.069	0.040197
									TSWC2c	55.11	BoGMS486	2.55192	-0.0657	0.036434
2008	TSWA1	77.2	CB10189	4.73	-0.12	0.089		2008	TSWA1	76.71	CB10189	4.73277	-0.1182	0.08934
	TSWA7a	14.2	BnEMS858	9.99	0.17	0.178			TSWA7a	39.01	BnEMS858	9.98417	0.1662	0.177811
	TSWA7b	101.1	BrGMS554	5.57	0.12	0.099			TSWA7b	124.21	BrGMS554	5.39462	0.1191	0.089923
a The QTLs for TSW were detected by Fan et al. [11].
