# Supplementary material for: Identification of candidate genes of QTLs for seed weight in Brassica napus through comparative mapping among Arabidopsis and Brassica species
Source: BMC Genet. 2012 Dec 6;13:105. doi: 10.1186/1471-2156-13-105 (PMC3575274; doi:10.1186/1471-2156-13-105)
Supplement: Additional file 8 Table S3 — Distribution of conserved Arabidopsis genomic blocks in B. napus genome. [file 1471-2156-13-105-S8.xls]

## Sheet: Sheet1
Table S3 Distribution of conserved Arabidopsis genomic blocks in B. napus genome
AK Block a	Occurrence frequency	Coverage ( cM)
A	6	110
B	5	77.9
C	1	32.6
D	0	0
E	4	82.5
F	6	192
G	0	0
H	2	30.6
I	3	48.3
J	6	87.2
K	1	3.6
L	1	4.8
M	2	27.8
N	4	88
O	0	0
P	1	35.1
Q	3	45.7
R	8	265.5
S	2	25.4
T	0	0
U	5	141.4
V	1	7.5
W	7	65.5
X	3	39.9
Total	71	1411.3
a Block nomenclature is based on Schranz et al. [5].
