# Supplementary material for: Identification of candidate genes of QTLs for seed weight in Brassica napus through comparative mapping among Arabidopsis and Brassica species
Source: BMC Genet. 2012 Dec 6;13:105. doi: 10.1186/1471-2156-13-105 (PMC3575274; doi:10.1186/1471-2156-13-105)
Supplement: Additional file 9 Table S4 — Homologous genes of seed size/weight in B. rapa and B. oleracea chromosomes and scaffolds. [file 1471-2156-13-105-S9.xls]

## Sheet: Table S3
Table S4 Homologous genes of seed size/weight in B. rapa and B. oleracea chromosomes and scaffolds
Gene	Gene/GI code	Chr/Scaffold	q-s	q-e	s-s	s-e
ANT	AT4G37750.1	BrA01	24	1666	570891	568508
AP2	AT4G36920.1	BrA01	1	1299	793728	795868
TTG2	AT2G37260.1	BrA01	496	599	9305249	9305146
GS5	346577722	BrA01	1	1323	17315606	17312119
AHP1	AT3G21510.1	BrA01	1	465	20709970	20711113
FIE or FIS3	AT3G20740.1	BrA01	1	1110	21147215	21149598
IKU2	AT3G19700.1	BrA01	12	2876	21474981	21472090
AGL61	AT2G24840.1	BrA01	235	313	21482924	21482846
AGL62	AT5G60440.1	BrA01	1	271	21482990	21482720
GS5	346577722	BrA01	1	1425	23213746	23217440
AHK 5	AT5G10720.1	BrA02	211	2765	1116147	1112537
ANT	AT4G37750.1	BrA02	865	911	1158218	1158172
GASA4	AT5G15230.1	BrA02	1	321	3715474	3716439
AGL62	AT5G60440.1	BrA02	15	132	5837835	5837718
AGL62	AT5G60440.1	BrA02	15	132	5843393	5843276
AGL62	AT5G60440.1	BrA02	5	193	5850186	5849998
MSI1	AT5G58230.1	BrA02	31	1261	6473630	6471460
GW2	129563705	BrA02	1	1128	15037480	15039579
GS5	346577722	BrA02	1	1512	25607894	25604054
MNT or ARF2	AT5G62000.1	BrA02	178	2566	26072233	26075647
AHK 5	AT5G10720.1	BrA03	10	1083	1874979	1876509
AHK 5	AT5G10720.1	BrA03	1	2769	1880524	1884680
GASA4	AT5G15230.1	BrA03	1	319	2892580	2893451
MSI1	AT5G58230.1	BrA03	1	1275	5020372	5018638
TTG2	AT2G37260.1	BrA03	495	612	5509099	5508982
TTG2	AT2G37260.1	BrA03	496	572	5652442	5652366
MSI1	AT5G58230.1	BrA03	344	641	6253604	6253900
IKU1	AT2G35230.1	BrA03	130	1164	8183627	8184766
GIF1	293651209	BrA03	184	1764	8423048	8421213
TTG2	AT2G37260.1	BrA03	252	1290	8743278	8744451
AHP4	AT3G16360.2	BrA03	1	438	17540578	17541837
AHK 2	AT5G35750.1	BrA03	799	3281	19978643	19974417
TTG2	AT2G37260.1	BrA03	496	599	26299232	26299129
AP2	AT4G36920.1	BrA03	1	1294	30614651	30612492
ANT	AT4G37750.1	BrA03	1	1668	30967132	30969584
GIF1	293651209	BrA04	1	1779	4038821	4041408
MN1	6318660	BrA04	1	1779	4038821	4041408
CKI1	AT2G47430.1	BrA04	302	3326	4801205	4797711
AHP2	AT3G29350.1	BrA04	65	412	6950294	6950892
AHP3	AT5G39340.1	BrA04	65	468	6950294	6951026
MET1	AT5G49160.1	BrA04	689	4568	10156025	10151214
AGL61	AT2G24840.1	BrA04	6	646	11202478	11203122
AGL62	AT5G60440.1	BrA04	16	201	12850272	12850457
AHK 3	AT1G27320.1	BrA04	2846	3083	14557852	14558086
IKU1	AT2G35230.1	BrA04	1	1197	15346657	15347673
CKI1	AT2G47430.1	BrA05	298	3326	244385	247567
TTG2	AT2G37260.1	BrA05	17	1277	4037077	4035617
IKU1	AT2G35230.1	BrA05	130	1164	5014358	5012850
AHK 4	AT2G01830.2	BrA05	665	1019	8341892	8342322
AGL80	AT5G48670.1	BrA05	1	497	8570072	8569576
MINI3	AT1G55600.1	BrA05	840	965	10126080	10126205
ANT	AT4G37750.1	BrA05	865	1247	11430385	11429528
RGE1	AT1G49770.1	BrA05	1	821	13181316	13182996
FIE or FIS3	AT3G20740.1	BrA05	1	686	16916010	16922268
FIE or FIS3	AT3G20740.1	BrA05	369	541	16948637	16948912
FIE or FIS3	AT3G20740.1	BrA05	1	829	16954531	16956399
AGL62	AT5G60440.1	BrA05	1	323	17617986	17617660
AGL62	AT5G60440.1	BrA05	1	229	17723614	17723842
fw2.2	27414000	BrA05	1	522	18420445	18421388
AHP4	AT3G16360.2	BrA05	1	438	19486921	19485452
GIF1	293651209	BrA05	1	1743	20707905	20711682
MSI1	AT5G58230.1	BrA05	344	827	23919833	23920412
MINI3	AT1G55600.1	BrA06	916	981	153518	153583
RGE1	AT1G49770.1	BrA06	25	922	1911868	1913865
fw2.2	27414000	BrA06	1	681	2062636	2061568
GS5	346577722	BrA06	1	1254	3883051	3880503
fw2.2	27414000	BrA06	1	456	5723127	5722245
AGL61	AT2G24840.1	BrA06	218	364	5921101	5921247
SHK1	AT1G17060.1	BrA06	19	1418	6560749	6557824
GW2	129563705	BrA06	1	993	6587985	6586283
DA1	AT1G19270.1	BrA06	1	1584	7511971	7514248
MNT or ARF2	AT5G62000.1	BrA06	157	580	7940844	7941531
MNT or ARF2	AT5G62000.1	BrA06	157	580	10231079	10231768
MET1	AT5G49160.1	BrA06	1619	4583	18708957	18704839
MNT or ARF2	AT5G62000.1	BrA06	157	2580	18869488	18872992
AHP2	AT3G29350.1	BrA06	204	269	21825864	21825929
AHP2	AT3G29350.1	BrA06	65	471	21830070	21830792
AHP3	AT5G39340.1	BrA06	65	197	21830070	21830202
AHK 4	AT2G01830.2	BrA06	283	3231	23813738	23818004
AHK 4	AT2G01830.2	BrA06	3013	3221	23919889	23919681
DDM1	AT5G66750.1	BrA07	33	2253	10039462	10036007
MINI3	AT1G55600.1	BrA08	826	981	241023	241178
ANT	AT4G37750.1	BrA08	1170	1250	4893086	4893006
AHK 3	AT1G27320.1	BrA08	2846	3111	12650116	12650378
SHB1	AT4G25350.1	BrA08	1	2225	14689953	14693190
ANT	AT4G37750.1	BrA08	1	1668	15524425	15526819
AHK 5	AT5G10720.1	BrA08	808	992	16038819	16039003
SHB1	AT4G25350.1	BrA08	1527	1625	17696082	17696180
DA1	AT1G19270.1	BrA08	1	1389	18833136	18830894
SHK1	AT1G17060.1	BrA08	19	1431	19320348	19323194
AHP2	AT3G29350.1	BrA09	65	471	2151826	2151094
AHP3	AT5G39340.1	BrA09	65	414	2151826	2151234
MNT or ARF2	AT5G62000.1	BrA09	161	2580	2948806	2952264
DDM1	AT5G66750.1	BrA09	149	2295	4248658	4251969
AHK 4	AT2G01830.2	BrA09	700	1017	5993751	5994156
AHK 3	AT1G27320.1	BrA09	2932	3111	12614389	12614210
AGL80	AT5G48670.1	BrA09	1	467	17799124	17799590
SHB1	AT4G25350.1	BrA09	1132	1307	23482741	23482916
CR4	1597722	BrA09	1	2709	29266316	29263608
AGL61	AT2G24840.1	BrA09	5	795	31140852	31140052
MET1	AT5G49160.1	BrA09	706	4568	31696504	31701238
SHK1	AT1G17060.1	BrA09	28	1425	33239569	33242672
AGL61	AT2G24840.1	BrA09	218	365	33612465	33612318
fw2.2	27414000	BrA09	1	444	33726106	33726993
fw2.2	27414000	BrA09	1	648	33732738	33738190
fw2.2	27414000	BrA09	1	456	33739864	33740758
SHB1	AT4G25350.1	BrA09	2140	2223	34028673	34028590
KLU	AT1G13710.1	BrA09	1	1547	34160433	34162082
AHP3	AT5G39340.1	BrA10	65	165	3878881	3878781
AHP5	AT1G03430.1	BrA10	12	413	3879112	3878180
MEA or FIS1	AT1G02580.1	BrA10	436	2003	4195003	4191133
TTG2	AT2G37260.1	BrA10	495	612	7309320	7309437
MSI1	AT5G58230.1	BrA10	1	1250	8333096	8334838
AGL62	AT5G60440.1	BrA10	37	196	9292792	9292951
AHK 1	AT2G17820.1	BrA10	8	3611	11525807	11531422
AHK 5	AT5G10720.1	BrA10	1	2760	14864763	14861479
EXS or EMS1	AT5G07280.1	BrA10	3375	3449	15930173	15930099
EXS or EMS1	AT5G07280.1	BrA10	655	3441	15951789	15948886
AHK 2	AT5G35750.1	BrScaffold000104	161	3522	410334	414693
KLU	AT1G13710.1	BrScaffold000240	1	1541	12079	13718
SHK1	AT1G17060.1	BrScaffold000355	19	1425	3902	6994
GS5	346577722	BrScaffold000457	1	1440	3393	422
FIE or FIS3	AT3G20740.1	BrScaffold000627	58	174	3345	3461
AHP4	AT3G16360.2	BrScaffold001570	1	46	47	2
MINI3	AT1G55600.1	BrScaffold002276	837	977	441	584
AHK 5	AT5G10720.1	BrScaffold004399	211	557	97	443
AP2	AT4G36920.1	BrScaffold018649	115	209	3	97
MNT or ARF2	AT5G62000.1	BrScaffold018908	424	554	131	1
MNT or ARF2	AT5G62000.1	BrScaffold019870	1433	1559	1	121
MSI1	AT5G58230.1	BrScaffold029905	760	827	13	80
KLU	AT1G13710.1	BrScaffold030690	1264	1371	111	1
MNT or ARF2	AT5G62000.1	BrScaffold035693	664	725	40	101
ANT	AT4G37750.1	BoC01	24	1668	682051	679635
AP2	AT4G36920.1	BoC01	1	1278	967658	969784
AHK 3	AT1G27320.1	BoC01	2846	3111	3052600	3052338
MSI1	AT5G58230.1	BoC01	172	827	5870275	5869420
MSI1	AT5G58230.1	BoC01	172	827	5894091	5893312
SHB1	AT4G25350.1	BoC01	1527	1607	8282411	8282491
TTG2	AT2G37260.1	BoC01	496	599	12687918	12687815
FIE or FIS3	AT3G20740.1	BoC01	1	1110	29825169	29827632
IKU2	AT3G19700.1	BoC01	1954	2059	30414754	30414649
IKU2	AT3G19700.1	BoC01	12	2888	30446653	30443749
AGL61	AT2G24840.1	BoC01	235	313	30455743	30455665
AGL62	AT5G60440.1	BoC01	1	271	30455809	30455539
GIF1	293651209	BoC01	1	1743	35077503	35080407
AHK 5	AT5G10720.1	BoC02	1	2765	2892065	2895749
GASA4	AT5G15230.1	BoC02	1	321	3477860	3478829
GS3	224551858	BoC02	1	747	5570341	5567731
AGL62	AT5G60440.1	BoC02	9	133	7178870	7178746
AGL62	AT5G60440.1	BoC02	9	132	7216856	7216733
AGL62	AT5G60440.1	BoC02	5	193	7229051	7228863
MSI1	AT5G58230.1	BoC02	8	1261	8661003	8659089
GW2	129563705	BoC02	1	1056	20759143	20761176
AGL80	AT5G48670.1	BoC02	1	464	23757598	23763916
DDM1	AT5G66750.1	BoC02	143	456	26582237	15135178
GS5	346577722	BoC03	1	1452	1572561	1576496
GASA4	AT5G15230.1	BoC03	1	319	2719353	2720206
GS3	224551858	BoC03	1	330	4352000	4350380
MSI1	AT5G58230.1	BoC03	1	1275	5676531	5674792
IKU1	AT2G35230.1	BoC03	132	1164	8599378	8600515
GIF1	293651209	BoC03	184	1764	9060724	9058885
TTG2	AT2G37260.1	BoC03	1	1290	9564186	9565692
GS5	346577722	BoC03	1	1512	11387644	11391635
MSI1	AT5G58230.1	BoC03	172	347	18328929	18329104
AHP4	AT3G16360.2	BoC03	1	438	22158908	22160132
AHK 2	AT5G35750.1	BoC03	799	3488	26972722	26968484
DDM1	AT5G66750.1	BoC03	1875	1965	37966936	37966846
AHK 5	AT5G10720.1	BoC03	819	992	46272693	46272520
ANT	AT4G37750.1	BoC03	1	1668	47140567	47138205
AHP2	AT3G29350.1	BoC03	370	471	49727218	49727030
DDM1	AT5G66750.1	BoC03	1875	1965	52629265	52629175
MINI3	AT1G55600.1	BoC03	837	961	55960354	55960227
MINI3	AT1G55600.1	BoC03	837	969	55976147	55976015
MINI3	AT1G55600.1	BoC03	837	969	56016654	56016522
MINI3	AT1G55600.1	BoC03	826	981	57710663	57710508
TTG2	AT2G37260.1	BoC04	74	1277	4810143	4811537
MN1	6318660	BoC04	1	1779	7981457	7984069
MN1	6318660	BoC04	1	1779	8000682	8003294
IKU1	AT2G35230.1	BoC04	1	1160	21708580	21709694
AHP2	AT3G29350.1	BoC04	65	414	24865688	24865081
AHP3	AT5G39340.1	BoC04	65	468	24865688	24864955
AHK 2	AT5G35750.1	BoC04	161	3490	26842402	26846786
CKI1	AT2G47430.1	BoC04	302	3326	28396296	28399814
AGL62	AT5G60440.1	BoC04	16	201	31757086	31757271
IKU1	AT2G35230.1	BoC04	1	1197	36017455	36018471
GIF1	293651209	BoC04	1	1770	36674023	36670723
TTG2	AT2G37260.1	BoC04	252	719	37200500	37200814
AHP4	AT3G16360.2	BoC04	1	438	38762947	38761767
MEA or FIS1	AT1G02580.1	BoC05	436	2003	561323	565242
AHP5	AT1G03430.1	BoC05	16	413	832088	833238
KLU	AT1G13710.1	BoC05	1	1547	4119357	4117714
SHK1	AT1G17060.1	BoC05	1163	1425	6911496	6911234
SHK1	AT1G17060.1	BoC05	21	1418	6916457	6913560
GW2	129563705	BoC05	1	990	6970789	6969078
DA1	AT1G19270.1	BoC05	1	1065	14829337	14831053
ANT	AT4G37750.1	BoC05	1174	1248	20886619	20886545
FIE or FIS3	AT3G20740.1	BoC05	1	686	21040310	21041637
FIE or FIS3	AT3G20740.1	BoC05	245	519	21797833	21799932
FIE or FIS3	AT3G20740.1	BoC05	446	541	21838922	21839017
FIE or FIS3	AT3G20740.1	BoC05	1	829	21852793	21854723
AGL62	AT5G60440.1	BoC05	1	323	23037454	23037132
MSI1	AT5G58230.1	BoC05	349	570	25389136	25388915
GIF1	293651209	BoC05	1	1752	29290589	29293556
GS5	346577722	BoC05	1	1329	30950465	30941543
IKU2	AT3G19700.1	BoC05	1959	2059	31715908	31716008
DDM1	AT5G66750.1	BoC06	33	2295	1151619	1155124
AHP2	AT3G29350.1	BoC06	341	414	5786085	5786158
AHP3	AT5G39340.1	BoC06	341	414	5786085	5786158
AHK 1	AT2G17820.1	BoC06	8	3611	11573229	11578846
AHP2	AT3G29350.1	BoC06	341	390	13310460	13310411
AHP3	AT5G39340.1	BoC06	341	394	13310460	13310407
AHK 3	AT1G27320.1	BoC06	1	3111	16129896	16133718
AHP2	AT3G29350.1	BoC06	341	390	26895697	26895746
AHP3	AT5G39340.1	BoC06	341	394	26895697	26895750
AHK 4	AT2G01830.2	BoC06	3013	3231	30075373	30075155
AHK 4	AT2G01830.2	BoC06	1640	3011	30092813	30090806
AHK 4	AT2G01830.2	BoC06	283	3230	30143871	30139610
TTG2	AT2G37260.1	BoC06	496	611	30895041	30894926
AHP3	AT5G39340.1	BoC06	97	414	34112554	34111947
AHP2	AT3G29350.1	BoC06	65	471	34112586	34111786
SHB1	AT4G25350.1	BoC06	1	2225	43801702	43795095
TTG2	AT2G37260.1	BoC06	496	599	44195406	44195303
GS5	346577722	BoC06	1	1392	45779818	45784157
AP2	AT4G36920.1	BoC06	1	1294	47581377	47579204
ANT	AT4G37750.1	BoC06	1	1668	47825829	47828272
GW2	129563705	BoC07	1	688	734507	732971
KLU	AT1G13710.1	BoC07	293	461	3319623	3319791
DDM1	AT5G66750.1	BoC07	281	376	15032943	15033038
MINI3	AT1G55600.1	BoC07	840	965	18886870	18886745
MINI3	AT1G55600.1	BoC07	907	981	20080317	20080391
FIE or FIS3	AT3G20740.1	BoC07	35	174	20311454	20311315
GIF1	293651209	BoC07	1	1737	20540061	20537613
RGE1	AT1G49770.1	BoC07	25	922	25534187	25537093
fw2.2	27414000	BoC07	1	1944	25940631	25937391
AHP6	AT1G80100.1	BoC07	1	464	30128745	30129675
SHK1	AT1G17060.1	BoC08	19	1418	19907710	19904856
MNT or ARF2	AT5G62000.1	BoC08	424	580	20802934	20802777
DA1	AT1G19270.1	BoC08	1	1536	21222816	21225065
DDM1	AT5G66750.1	BoC08	281	376	26429226	26429131
CR4	1597722	BoC08	1	2193	31722860	31720668
AGL61	AT2G24840.1	BoC08	5	795	34212367	34211567
MET1	AT5G49160.1	BoC08	419	4568	34932930	34937958
SHK1	AT1G17060.1	BoC08	28	1425	37034180	37038345
SHK1	AT1G17060.1	BoC08	7	1425	37041508	37044664
AGL61	AT2G24840.1	BoC08	205	365	37477426	37477266
fw2.2	27414000	BoC08	1	456	37608216	37609102
fw2.2	27414000	BoC08	1	456	37643368	37644219
fw2.2	27414000	BoC08	1	456	37646408	37647302
SHB1	AT4G25350.1	BoC08	2140	2223	37992258	37992175
KLU	AT1G13710.1	BoC08	1	1547	38110635	38112308
MEA or FIS1	AT1G02580.1	BoC08	1634	1970	40654013	41027040
AHP2	AT3G29350.1	BoC09	65	471	2373184	2372464
AHP3	AT5G39340.1	BoC09	65	414	2373184	2372605
DDM1	AT5G66750.1	BoC09	140	2295	5230328	5227014
AGL80	AT5G48670.1	BoC09	1	467	12593975	12594441
TTG2	AT2G37260.1	BoC09	495	612	24149002	24149119
MSI1	AT5G58230.1	BoC09	1	1250	25812616	25814379
AHK 5	AT5G10720.1	BoC09	1	2760	36790217	36786553
EXS or EMS1	AT5G07280.1	BoC09	418	3441	38152782	38155922
FIS2	AT2G35670.1	BoScaffold000040	145	194	1351664	1351615
MET1	AT5G49160.1	BoScaffold000053	1427	4568	813336	817408
MNT or ARF2	AT5G62000.1	BoScaffold000091	157	2580	1545036	1541497
SHB1	AT4G25350.1	BoScaffold000098	1132	1307	1208205	1208380
AHK 3	AT1G27320.1	BoScaffold000124	2846	3056	1017150	1016941
MNT or ARF2	AT5G62000.1	BoScaffold000133	161	2580	1356794	1353350
MET1	AT5G49160.1	BoScaffold000153	1619	4583	338745	343296
AGL61	AT2G24840.1	BoScaffold000173	160	646	399909	400401
DDM1	AT5G66750.1	BoScaffold000192	1875	1957	381389	381307
AHK 5	AT5G10720.1	BoScaffold000240	44	2748	704270	699952
AHK 5	AT5G10720.1	BoScaffold000240	10	1083	711369	709816
RGE1	AT1G49770.1	BoScaffold000255	1	821	120105	118432
MNT or ARF2	AT5G62000.1	BoScaffold000256	178	2545	644154	647576
GS5	346577722	BoScaffold000262	1	1265	65608	68914
AHK 3	AT1G27320.1	BoScaffold000285	2980	3095	314593	314478
ANT	AT4G37750.1	BoScaffold000291	865	1247	184581	183741
AHP2	AT3G29350.1	BoScaffold000372	341	414	16879	16952
AHP3	AT5G39340.1	BoScaffold000372	341	414	16879	16952
SHB1	AT4G25350.1	BoScaffold000375	1	2000	230732	227813
SHB1	AT4G25350.1	BoScaffold000375	1036	2225	229422	227432
MINI3	AT1G55600.1	BoScaffold000426	920	981	147522	147461
TTG2	AT2G37260.1	BoScaffold000426	495	612	148179	148062
CKI1	AT2G47430.1	BoScaffold000436	298	3311	35758	39006
AGL62	AT5G60440.1	BoScaffold000442	37	200	122878	122715
AHP1	AT3G21510.1	BoScaffold000515	1	465	39877	38688
GIF1	293651209	BoScaffold001546	1	1223	256	1748
GIF1	293651209	BoScaffold001546	1	1370	256	2135
q-s: start position of the homologous fragment in B. rapa/B. oleracea.
q-e: end position of the homologous fragment in B. rapa/B. oleracea.
s-s: start position of the homologous fragment on B. rapa/B. oleracea chromosome.
s-e: end position of the homologous fragment on B. rapa/B. oleracea chromosome.
